# Supplementary material for: Tsr4 and Nap1, two novel members of the ribosomal protein chaperOME
Source: Nucleic Acids Res. 2019 May 7;47(13):6984–7002. doi: 10.1093/nar/gkz317 (PMC6648895; doi:10.1093/nar/gkz317)
Supplement: gkz317_Supplemental_Files [file gkz317_supplemental_files.zip]

Archive with 3 entries (3 files):
- RoesslerRevised_Supplements.pdf
- SupplementaryTable3.xlsx
- SupplementaryTable4.xlsx
