# Supplementary material for: Tsr4 and Nap1, two novel members of the ribosomal protein chaperOME
Source: Nucleic Acids Res. 2019 May 7;47(13):6984–7002. doi: 10.1093/nar/gkz317 (PMC6648895; doi:10.1093/nar/gkz317)
Supplement: gkz317_Supplemental_Files [file gkz317_supplemental_files.zip › SupplementaryTable3.xlsx]

## Sheet: RelativeIntensities
Gene name	Assignment	Asc1 relative intensity	Rps0 relative intensity	Rps1 relative intensity	Rps2 relative intensity	Rps4 relative intensity	Rps6 relative intensity	Rps7 relative intensity	Rps8 relative intensity	Rps9 relative intensity	Rps10 relative intensity	Rps12 relative intensity	Rps13 relative intensity	Rps15 relative intensity	Rps17 relative intensity	Rps18 relative intensity	Rps19 relative intensity	Rps20 relative intensity	Rps21 relative intensity	Rps24 relative intensity	Rps25 relative intensity	Rps26 relative intensity	Rps27 relative intensity	Rps31relative intensity	Rps3 relative intensity	Rps14 relative intensity
AAH1	other	0	0	0.00205921	0	0	0	0	0	0	0	0.0025402	0	0.00268995	0	0	0	0	0	0	0	0.00107878	0.00199911	0.000740179	0.0136275	0
ABF2	other	0	0.00332446	0	0	0	0	0.00874129	0.00925714	0.00319714	0.00245189	0.00902515	0.00500915	0.00534833	0.00223253	0.00243272	0.00359411	0.00150236	0.0255691	0	0	0.00341265	0.00857537	0.00361536	0.0156867	0.0371619
ACC1	other	0	0.0021039	0.00218879	0.00558159	0.00215912	0.00289596	0.00119938	0	0.0019815	0.00237848	0.0015595	0.00323437	0.00442282	0.00368172	0.00146876	0.00186289	0.00215655	0.00340336	0.00211861	0.000800816	0.00187811	0.00163642	0.000228986	0.0724366	0.0168
ACO1	other	0	0	0	0	0	0	0	0	0	0	0	0	0	0	0	0	0	0	0.00552129	0	0	0	0	0	0.0363446
ACS2	other	0	0.00253449	0	0.00269868	0.00214542	0	0	0	0.00208783	0.00516992	0	0.00259398	0.00406912	0.00309302	0.00240997	0.00356274	0	0	0	0.00110776	0	0.00224285	0.0012988	0.024531	0
ACT1	other	0.0312152	0.0199421	0.0527423	0.0321852	0.0298287	0.0107707	0.00827754	0.0284376	0.0252904	0.00847898	0.0674212	0.0647196	0.108733	0.0737806	0.0107545	0.0410959	0.0484541	0.164992	0.0937701	0.00868571	0.0487927	0.0694969	0.0103496	0.167512	0.38321
ADE5,7	other	0	0	0	0.014239	0	0.0124261	0	0	0	0.000912764	0.00140236	0	0	0.000530047	0	0.000513738	0	0	0.0114744	0	0	0.000488603	0	0.0386519	0
ADH1	other	0.00479143	0.0212207	0.0145685	0.0358135	0.00236807	0.00293381	0.0159773	0.00346368	0.0186703	0.0157075	0.0295593	0.00449594	0.0593074	0.00995862	0.0229926	0.0495608	0.0442908	0.0219693	0.044024	0.0193639	0.0301059	0.0525348	0.0241576	0.0921925	0.696588
AHA1	other	0.00911411	0.00887167	0.0214624	0.0101963	0.00368367	0.00549729	0.00650111	0.00785397	0.00783781	0.0662052	0.128225	0.0222201	0.0105795	0.0236592	0.0098989	0.00701362	0.0471862	0.0225869	0.0433119	0.00527393	0.0148705	0.0384984	0.0121135	0.604874	0.0465802
AIR1	other	0.00510071	0.00743112	0.011747	0.00874832	0.0130786	0.0214421	0.0130803	0.0138696	0.00825041	0.0186846	0.02246	0.0254923	0.00990699	0.0218988	0.0160102	0.00708575	0.00916526	0.000456211	0.0126171	0.00817827	0.00482614	0.00976666	0.0108191	0.00464826	0
AIR2	other	0.00159941	0.0192874	0.00963941	0.0179185	0.0123754	0.0178208	0.0134224	0.0173799	0.00729783	0.013611	0.0170605	0.0213097	0.0128212	0.030714	0.00981986	0.015222	0.0133737	0.0253825	0.0332902	0.0120184	0.0103529	0.0127463	0.00602623	0.00637585	0.0140121
ALA1	other	0	0	0	0	0	0	0	0	0	0	0	0	0	0	0	0	0	0	0.00545397	0	0	0	0	0.0787049	0.0159648
ALB1	ribosome AF	0	0	0.00437239	0	0.00402636	0.00387574	0.00178658	0.00481913	0.00413552	0.00348386	0.00527063	0.00265007	0	0.0135838	0.00387526	0.0029516	0.00334713	0	0.00276481	0.00178358	0.00339832	0.00205935	0.00148857	0	0
ALD4	other	0.000236724	0	0	0	0	0	0	0	0	0	0	0	0	0	0	0	0	0	0	0.000381807	0.000466387	0	0.000462766	0.000938205	0.0382871
ALD6	other	0	0.00379026	0.0036969	0.00650876	0	0	0.00246194	0	0	0.00157581	0	0.0010727	0	0.00181755	0	0	0.000799701	0.00544525	0.00840085	0.00047313	0.000796985	0.00286415	0.00105245	0.042982	0.00739694
APL2	other	0.0014637	0.000672688	0.00408559	0.00400164	0.00152074	0	0.00236752	0.00756631	0.00144658	0.00166631	0.00560087	0.00232612	0.00548998	0.00126976	0.00301451	0.00153537	0.00469713	0.00174096	0.00402446	0.00445399	0.00070477	0.00364186	0.00171453	0.0316094	0.0046353
APL4	other	0	0	0	0	0	0	0	0	0	0	0.00270502	0	0.000945744	0	0	0	0	0	0	0	0	0	0	0.00905345	0
APM1	other	0.00151177	0	0.00458078	0.00131983	0	0.00431713	0.00100846	0.00279841	0.00161442	0.00285245	0.00226444	0	0.00207743	0	0.00345967	0.00272467	0.00259559	0.00173108	0	0.00228051	0.00115526	0.00226715	0.000919754	0.00737609	0
ARB1	ribosome AF	0	0.00105794	0.00353707	0.00324458	0.00694315	0.00402737	0.000950158	0.000615456	0.00533128	0.00799183	0.0141256	0.00472315	0.00505225	0.00176535	0.00250439	0.025476	0	0.0266734	0.00100439	0.0315848	0.00872107	0.0259503	0.0110273	0.0440305	0.0624568
ARC1	other	0.014838	0.0123569	0.0304658	0.0339617	0.00631424	0.00100137	0.00812758	0.0151858	0.00593432	0.0419229	0.0595751	0.00807408	0.0823421	0.028499	0.0240338	0.0155088	0.015257	0.0068796	0.0331498	0.0068811	0.00515398	0.0153103	0.0117538	0.451846	0.0341579
ARD1	other	0	0.0155935	0	0.0286372	0.0129453	0.0152581	0.00847348	0.0453704	0.0183233	0	0	0	0	0	0.0209186	0.00452029	0.0365185	0	0.00365231	0.0394919	0.0281632	0.0500057	0.0353307	0.00140392	0
ARF1	other	0	0	0	0	0	0	0	0	0	0	0	0	0	0	0	0	0	0	0	0	0	0	0	0.0497676	0
ARO10	other	0	0.031205	0	0	0.0155922	0	0.204658	0.133226	0.178815	0.00108506	0.00219075	0	0.280312	0	0	0	0	0.233973	0	0	0	0.113708	0.164117	0.0102663	0
ARP2	other	0	0	0	0	0	0	0	0	0	0	0	0	0	0	0	0	0	0	0	0	0	0	0	0.0107169	0
ARP7	other	0.000903913	0	0	0	0	0.004081	0.00161704	0	0.00188942	0	0.00959358	0.00309025	0	0.00254368	0.00235135	0.0020513	0	0	0	0	0.000868689	0	0.00131034	0	0
ARP9	other	0.00110811	0.00176646	0.00233802	0	0	0.00196139	0.00203748	0.00198536	0.00336882	0.00306117	0.00512967	0.00411371	0.0087813	0	0	0.00272764	0	0	0	0	0.00157301	0.00250586	0	0.0243593	0.0153543
ART10	other	0.000171326	0.00165385	0	0.00152546	0.00134325	0.00245336	0.00426333	0.00611212	0.00155746	0	0.00646888	0	0	0.0015509	0.00165377	0	0.00162441	0	0	0	0	0	0	0	0
ARX1	ribosome AF	0.0170041	0.0920186	0.111167	0.0774431	0.137682	0.0916965	0.154407	0.0796543	0.0739013	0.0896144	0.0823067	0.0519609	0.0175917	0.0430159	0.0530749	0.0504401	0.0518145	0.0331886	0.0169119	0.0465142	0.0612802	0.0653013	0.0154614	0.0280725	0.00789821
ASC1	40S r-protein	4.48334	3.72647	2.04091	4.94558	4.0744	3.58425	5.92238	3.95592	4.64932	3.65314	3.20097	5.6984	3.83708	7.95394	7.52012	7.19853	5.04107	3.20509	2.20029	5.3356	5.9048	6.87871	7.14758	0.259605	0.644672
ASK10	other	0.000493974	0	0	0.00289853	0	0.002845	0	0.00334771	0.00103352	0.00188847	0	0.00168867	0.00926599	0.00294372	0.00267018	0.00420491	0.00177927	0	0	0	0	0.00111951	0	0.00445876	0
ATE1	other	0	0	0	0	0	0	0	0	0	0	0	0	0	0	0	0	0	0.00351059	0	0	0	0	0	0	0
ATP1	other	0	0.00618913	0.0115674	0.0152395	0	0.00216945	0.00730548	0	0.00637114	0.0329687	0.0471877	0	0.057522	0.0151229	0.00402835	0.00878205	0.021025	0.00344301	0.00861892	0.00370466	0.00627176	0.0117638	0.0104417	0.302577	0.113659
ATP11	other	0	0	0	0	0	0	0	0	0	0	0	0	0.0615733	0	0	0	0	0	0	0	0	0	0	0.00322706	0
ATP2	other	0.00152444	0.00173597	0.00506125	0.00338813	0.00146903	0	0	0	0	0.00665283	0.0306205	0.0024119	0.0188803	0.00562779	0	0.00711323	0.00545827	0	0.00651109	0	0	0.00214011	0.00173329	0.0996656	0.0370585
ATP3	other	0	0	0.00200688	0.00126991	0.00152346	0.00128645	0.0028649	0	0.00121631	0.00259225	0.0114015	0.00830039	0	0.00104505	0.00279819	0.00115472	0.00118176	0.0106011	0.00140794	0.00252922	0	0.00351347	0.0040172	0.0286052	0.0179743
ATP7	other	0	0	0	0	0	0.00152993	0.000923905	0.000774165	0	0	0	0.00191338	0.0010262	0.000692403	0	0	0	0.00419052	0	0	0.0018401	0.00150408	0	0	0.00425019
BCK1	other	0	0.00261448	0	0.00200843	0.0028608	0.00330685	0	0	0	0	0	0	0.00178298	0	0	0	0	0	0	0	0	0	0	0	0
BEM1	other	0	0	0	0	0	0	0	0	0	0.00187377	0.00190083	0	0	0	0	0	0	0.00137036	0	0	0	0	0	0.0083141	0
BFR1	ribosome AF	0.117332	0.103083	0.11823	0.128804	0.033517	0.0416138	0.0431488	0.428123	0.0626549	0.0249185	0.0481588	0.0640259	0.119215	0.16757	0.349087	0.148115	0.0266925	0.039983	0.0973702	0.05675	0.0387158	0.085857	0.106336	0.0195045	0.0655821
BFR2	ribosome AF	0.0633187	0.222276	0.000944967	0.131205	0.225662	0.166525	0.122989	0.36139	0.0907855	0.21236	0.091102	0.519859	0.0820453	0.309603	0.187536	0.160957	0.0549293	0.413517	0.302649	0.0365632	0.0142651	0.0310223	0.0813609	0.0286286	0.0477986
BMH1	other	0.00184374	0.0132754	0.00362148	0.0136604	0.00237335	0.00605189	0.00325587	0.00530872	0.00749537	0.0258152	0.0377576	0.00625834	0.0335542	0.0101305	0.0100779	0.0144663	0.00332853	0.0040849	0.0017643	0.00635214	0.00702834	0.0167864	0.00858007	0.1455	0.0257418
BMS1	ribosome AF	0.00417437	0.0165947	0.00739583	0.0142209	0.00350608	0.0109285	0.0149281	0.0136274	0.0044973	0.00810125	0.0334439	0.00379919	0.00141819	0.0163645	0.0225586	0.0192518	0.00518321	0.00464488	0.0371417	0.00145403	0.00278601	0.00338037	0.00192738	0.0251121	0.0371534
BNA2	other	0	0	0.0101409	0.00771317	0	0	0	0.000368721	0.0048932	0	0	0	0	0	0	0	0	0	0	0	0.00489451	0.00782025	0	0	0.00734344
BNI1	other	0	0	0	0.00139296	0	0	0	0	0.00287829	0	0	0	0	0	0	0	0	0	0	0	0	0	0	0.00377393	0
BOI1	other	0	0	0	0	0	0	0.00128274	0	0	0.00224239	0.00233851	0	0	0.00184211	0.0019329	0.00170563	0.00124673	0	0.0027936	0.000617913	0.000730511	0.000859738	0	0	0.00481039
BRE1	other	0.00110389	0.00863936	0.00300441	0.0052948	0.00511491	0.00475533	0.0176047	0.036701	0.00979977	0.00911826	0.0215048	0.0312558	0.00285432	0.0141488	0.0120579	0.0120018	0.0101971	0.00994831	0.010304	0.00579586	0.0069089	0.00348279	0	0.00597357	0.0139248
BRE2	other	0	0	0	0	0	0	0	0.00273247	0	0.00187476	0.00238191	0.00249614	0	0.00229922	0	0.00193257	0	0.00258421	0	0	0	0	0	0.00257245	0.00468074
BRE5	other	0.034921	0.0189713	0.0243565	0.0397281	0.0560952	0.0606641	0.0493691	0.227714	0.0913701	0.0943556	0.20899	0.147903	0.045197	0.118094	0.120118	0.0664837	0.0590311	0.013653	0.100923	0.0300591	0.0384971	0.029141	0.0541471	0.0597854	0.0948189
BRO1	other	0	0	0	0	0	0	0	0.00126178	0	0.00440705	0.00572817	0	0.00169949	0	0	0	0	0.00324857	0.00252739	0	0.00173935	0.000728794	0	0.0398493	0.003899
BRX1	ribosome AF	0	0.00450379	0.0588801	0.0211792	0.0180906	0.0369447	0.0110064	0.014144	0.020269	0.0192181	0	0.0229567	0.00876252	0.00500246	0.0134608	0.0279188	0.00739161	0	0.0401613	0.00302851	0.0189022	0.00395841	0.00339195	0.0391169	0.00459256
BUD2	other	0.00125862	0.00235213	0.00521808	0.00167001	0.00379184	0.00604815	0	0.00147751	0.00423629	0.00731972	0.00668012	0.00501556	0.00149701	0.00464507	0.00108221	0	0.00349229	0.00566984	0.0102287	0.00443164	0.00659672	0	0.0027873	0.00452065	0.00245293
BUD20	ribosome AF	0.00497748	0	0.00483016	0.010679	0	0.00980388	0.012264	0.00856348	0.018135	0.00935793	0.0221659	0.0172957	0.0025941	0.0120672	0.0172645	0.0104755	0.0128521	0.0075861	0.00563596	0.00845558	0.00331265	0.0088377	0.00242482	0.00389108	0.0146675
BUD23	ribosome AF	0.0420203	0.0432075	0.0190436	0.0239311	0.0327135	0.0329702	0.0128221	0.0363563	0.047295	0.0336617	0.0518937	0.00458916	0.0265402	0.0126918	0.066771	0.0174376	0.0329023	0.0435815	0.0244072	0.0342685	0.0191522	0.0156082	0.0233185	0.00245525	0.0503898
BUD3	other	0	0.00335191	0	0	0.00803003	0.00626268	0	0.0113424	0	0	0.00193419	0.00264937	0	0.00630217	0	0	0.0042268	0.00453073	0.00244548	0	0.00297921	0.00270854	0.00326853	0	0.0104391
CAT8	other	0	0	0	0	0	0	0	0	0	0	0	0.0173445	0	0.014667	0	0	0	0	0	0.0319122	0	0.0278046	0	0.00435003	0
CBF5	ribosome AF	0.0202368	0.174464	0.103665	0.189959	0.12365	0.132608	0.0362984	0.116884	0.235318	0.242178	0.362756	0.272277	0.293368	0.241158	0.204654	0.205674	0.099457	0.121706	0.217792	0.111455	0.178437	0.156306	0.0671946	0.057062	0.227292
CBP2	other	0.00478185	0.00112887	0	0	0.00139569	0	0	0.00347097	0.0028539	0.00469762	0.0283451	0.0141441	0.0135034	0	0.0138685	0.00542243	0.00609613	0.0009743	0.00233034	0.00525116	0.00529566	0.00386705	0.00760785	0.00221128	0
CBP3	other	0	0	0	0	0	0.409093	0.00622756	0	0	0	0	0	0	0	0	0	0	0	0.586917	0.440639	0	0	0.300837	0	0
CCT2	other	0.00167098	0.000746712	0	0.0013575	0	0.00130303	0	0	0	0	0	0	0	0	0	0	0	0	0.00196477	0.000467046	0.000941711	0	0	0.00575749	0
CCT3	other	0.00880602	0	0	0.00235956	0.000778223	0.000972893	0.00138612	0.00173418	0.00120658	0.00207718	0.00274705	0.0604068	0.00604513	0.000448616	0.00081913	0.00052994	0.000789742	0.00611975	0.00143252	0.000515224	0.067351	0.0011303	0.000436077	0.0980425	0.00432972
CCT4	other	0.0189395	0.00250575	0.0134034	0.0015356	0.00277689	0.0029785	0.0015869	0.00399112	0.00240367	0.0147478	0.0140955	0.0087966	0	0.00515964	0	0.00476544	0.00667653	0	0.000546214	0.00162204	0.00212481	0.00531772	0.00107277	0.0558572	0
CCT5	other	0.00287719	0	0	0	0	0	0	0	0	0	0	0	0	0	0	0	0	0.00627713	0	0	0	0	0	0.0111266	0.00417006
CCT6	other	0	0	0	0.00117498	0	0	0	0.00141234	0.00143154	0.00143294	0.0025966	0.00115604	0	0	0	0	0	0	0	0	0	0	0	0.0138446	0
CCT7	other	0	0.000927723	0	0.000779504	0.000604866	0.000648939	0	0	0	0	0.00301371	0.000875878	0.0015676	0.000797575	0	0	0.000539466	0	0	0.000591671	0.000850609	0.000861759	0.000508233	0.00280969	0.00184686
CCT8	other	0.0129523	0.00124503	0.013704	0.0182927	0.000436267	0.000506214	0.00140576	0.00426691	0.00907855	0.0113159	0.0206236	0.00341978	0.0196243	0.00233174	0.00358146	0.00560895	0.031226	0	0	0.00224483	0.00383044	0.00789033	0.00128202	0.180611	0
CDC19	other	0.0575904	0.1288	0.0914568	0.0918931	0.0195701	0.0383059	0.0938852	0.0314605	0.0791799	0.206702	0.194571	0.0723295	0.220563	0.111258	0.0598209	0.146759	0.200388	0.0394629	0.207119	0.0437535	0.0590521	0.164266	0.0601327	0.696982	1.11234
CDC24	other	0.00139887	0	0	0	0.00116812	0.00269347	0	0	0	0	0.00161733	0	0	0	0	0	0	0	0	0	0	0	0	0.00654961	0
CDC28	other	0	0.00109383	0.00104705	0.00431334	0.000901235	0.00589404	0	0	0.000314026	0	0	0.00415417	0	0.000710872	0	0.00445102	0	0	0.00161689	0.0032632	0	0	0	0.0555435	0.00228081
CDC3	other	0	0	0	0	0	0	0	0	0	0	0	0	0	0	0	0	0	0	0	0	0	0	0	0.0135941	0
CDC31	other	0	0	0	0.00106815	0.0028723	0.00226515	0	0.0013708	0	0.00175295	0	0	0	0	0	0	0	0	0	0	0	0.000968985	0.000935473	0.00552298	0
CDC33	translation factor	0.00964208	0.0195045	0.0284971	0.0178311	0.0318932	0	0.0109561	0.0395554	0	0.0191983	0.109088	0.00732719	0.0151798	0	0.0123561	0.0153932	0.0130591	0.0237655	0.0344321	0.00691297	0.0160044	0.010312	0.00710014	0.0768129	0.0301092
CDC39	other	0	0	0	0	0	0	0.000337205	9.31544e-05	0	0.00315172	0.00368397	0	0	0	0	0	0	0	0	0	0	0.000718732	0	0.0214098	0.00125775
CDC48	other	0.00293603	0.00412961	0.00732564	0	0.000575015	0.000684164	0.00602634	0.000923785	0.00291387	0.00360635	0.00188547	0.00522443	0.0147054	0.00743065	0.00342483	0.00298773	0.00261051	0.0115781	0.00427877	0.00289089	0.00171522	0.00599826	0.00701949	0.0314526	0.0330573
CDC53	other	0.00140838	0	0	0	0	0.00170423	0.00197822	0	0.00194609	0.00161561	0	0	0	0	0.00219089	0	0.00127077	0	0.00761825	0.00116058	0	0.00544664	0	0.00353445	0.00993551
CDC6	other	0	0.526439	0	0	0	0.171753	0	0	0	0	0.159341	0	0	0.0145362	0.00717944	0	0	0	0.153521	0	0.102487	0	0.162304	0	0
CDC60	other	0	0.000591351	0	0	0	0	0	0	0	0	0.00113433	0	0.0011807	0.000726263	0	0	0	0	0	0	0.000610249	0.00105972	0.000572274	0.00331708	0.00907406
CEX1	other	0	0	0	0	0	0	0	0	0	0.00210031	0.00306726	0	0	0	0	0	0	0	0.00029464	0	0	0	0	0.0146929	0
CHA1	other	0	0.00174239	0	0	0	0	0	0	0	0.00128534	0	0.00251172	0	0.000527559	0.00176328	0	0	0	0	0	0	0	0	0.00928895	0
CHC1	other	0.00173512	0	0.00395567	0.000833748	0.00108452	0.00283774	0.00239477	0.00198017	0.00330881	0.00297911	0.00963418	0.0133914	0	0.00871259	0.00197619	0.00251388	0	0.0188735	0.00837706	0.00248841	0.00401441	0.00931791	0	0.00335765	0.0329691
CHD1	other	0	0	0	0	0	0	0	0	0	0	0	0	0	0	0	0	0	0	0	0	0	0	0	0.00197161	0
CHS5	other	0.00122303	0.010261	0.00711411	0	0.0112018	0.0116232	0.00335337	0.00990921	0.00257493	0	0.00559155	0.00296492	0.00305322	0.007287	0.0046505	0.0039723	0.00515162	0.00727059	0.00622689	0.00118992	0.0026905	0.00365089	0.000940218	0	0
CIC1	other	0.0043763	0.00522654	0.0132659	0.0200853	0.0105384	0.0196368	0.00720344	0.0141599	0.0174785	0.00713685	0.0187438	0.0150974	0.0238308	0.0065027	0	0.0134685	0.0231575	0	0.0126655	0.0029127	0.0173977	0.0199866	0.0132564	0.00144231	0.00557484
CIN8	other	0	0.0007016	0	0.00194163	0	0.00486728	0	0.00484657	0	0	0	0.0028717	0	0.00246955	0.00259348	0.00274499	0	0.00420213	0.00748836	0.00212712	0.00238395	0.000650767	0.00134369	0	0
CIT1	other	0	0	0	0.00090773	0	0	0	0	0	0	0	0	0	0	0	0	0	0	0	0.000465514	0	0	0	0	0.0161692
CKA1	other	0	0	0.00191404	0	0	0	0	0	0	0.00231919	0	0	0	0	0	0.0029476	0.00395349	0	0	0	0.0018041	0.00129102	0	0.00821104	0
CKA2	other	0	0	0.00256591	0.00187066	0.00178485	0	0.00184719	0.00190484	0.00131286	0	0.006397	0	0.0025944	0.00120544	0.00110622	0.00404386	0.000275344	0	0	0	0	0	0	0.00367699	0
CKB1	other	0	0	0.00140869	0	0.00144776	0.0015208	0.00277018	0.00319136	0.00241862	0	0	0.00202583	0.00944593	0.00528136	0.001788	0.00475782	0.00392665	0	0.00135758	0.00103198	0.004974	0.00103057	0.000909982	0.00166461	0
CLA4	other	0	0	0	0	0	0	0	0	0	0	0.00260039	0	0	0	0	0	0	0	0	0	0	0	0	0.00904449	0
CLU1	translation factor	0.00430661	0.0062752	0.00558015	0.0189798	0	0.000463401	0.00227965	0.0228901	0.00627969	0.0285563	0.0317436	0.00391363	0.0300075	0.0169596	0.000497178	0.0030724	0.00753681	0	0.00959349	0.0108467	0.00343328	0.0155605	0.00414473	0.135244	0.00693569
CMD1	other	0	0	0.00645677	0.00364895	0.0042796	0	0	0.00475868	0.00312627	0	0.00594654	0	0	0	0	0	0.00255515	0.0120258	0.00614545	0	0.00255813	0.00472925	0	0.0194791	0.0165202
CMS1	other	0	0.000493719	0.000348493	0	0	0.0003433	0.000591424	0	0	0.000295858	0.00133405	0	0	0	0	0	0	0	0.000563231	0	0.000236686	0	0	0.00992524	0.00916224
COG8	other	0.000233718	0	0.000163343	0	0	0	0	0	0	0	0.000345599	0	0.000372487	0	0.000296434	0	0	0	0	0	0	0	0	0.0094174	0
COP1	other	0.00176895	0	0.00697374	0.00448375	0	0.00397074	0.00178864	0.00503777	0.00195858	0.0135344	0.0172542	0.0079715	0.00643603	0.00443665	0.00723452	0.00965682	0.00185942	0	0.00761817	0.00311634	0.00164887	0.00735981	0.0034578	0.0727204	0.00519533
CPR1	other	0	0.00212286	0.00159379	0	0	0	0	0	0	0	0.000979549	0	0	0.00153545	0.000526259	0.00282863	0.000778424	0.0101281	0.0120716	0	0	0	0	0	0.0396445
CRM1	other	0	0.00040989	0	0.00116469	0.00171025	0	0	0	0	0	0.00368035	0.000852029	0.00180746	0.00356687	0	0	0.000992859	0.0170798	0.00127337	0	0	0.000814547	0.000550032	0.0870444	0.0101178
CRP1	other	0.00447893	0.00777987	0.0115025	0.000579304	0.00434437	0.0031593	0.0030433	0.00964598	0.00444719	0.00161155	0.00938015	0.00216751	0.00133216	0.00241979	0.00445208	0.0113142	0.00697572	0.0256938	0.00380695	0.00218275	0.00372718	0.00338406	0.000811272	0.00307864	0.0258901
CSE1	other	0	0	0	0	0	0	0	0	0	0	0.00320563	0	0	0	0	0	0	0	0	0	0	0	0	0.0071162	0
CSN12	other	0	0.00155783	0	0	0	0.00173214	0	0	0.00205254	0.00239317	0.0134672	0.0026484	0	0.00257197	0.00248727	0.00477872	0.00303907	0	0	0.00291419	0.00386145	0.00144222	0.00145373	0.00256468	0
CSR1	other	0	0	0	0	0	0	0	0	0	0	0	0	0	0	0	0	0	0	0	0	0	0	0	0.00605173	0
CST6	other	0	0	0.00114759	0	0	0	0.00118433	0.00422644	0.00135157	0.00185997	0	0.00320694	0.00180043	0	0.000661363	0	0.000557408	0.0061111	0	0	0.000846119	0	0	0	0.00626239
CTK1	translation factor	0.00555245	0.0184172	0.00124121	0.0187985	0.00915298	0.0142866	0.015663	0.0181254	0.0148709	0.0155575	0.0224979	0.032054	0.00792159	0.0214666	0.0178459	0.0206092	0.00856731	0.00783452	0.0177699	0.00765344	0.011553	0.0136141	0.0179129	0	0
CTK2	translation factor	0.00527706	0.00809656	0	0.0111968	0.00231261	0.00431872	0.00785738	0.0161551	0.00723519	0.0184246	0.00794426	0.0214732	0.0133592	0.016882	0.0101522	0.0112753	0.00645323	0	0.0074526	0.00898082	0.00298716	0.00998857	0.013643	0.0030774	0.00595961
CTK3	translation factor	0	0.0010171	0.00452516	0.0179693	0	0.00310183	0.00916	0.0116884	0.0145811	0.00950121	0.019213	0.0254358	0.00652933	0.0210927	0.015736	0.00827997	0.00523497	0.00826887	0.0160809	0.000829002	0.00278893	0.0082434	0.00440914	0	0.00136187
CTR9	other	0	0	0.00102029	0	0	0	0	0	0	0.00130811	0	0.00232426	0.00488564	0	0	0	0	0	0.0026277	0.00151699	0.00200871	0.00203185	0.00172897	0.00905943	0
CYC8	other	0	0	0	0	0	0	0	0	0	0	0.00295483	0	0.00391184	0	0	0	0	0	0	0	0	0	0	0.00732282	0
CYCS	other	0	0	0.00566293	0.00207307	0	0	0	0	0	0	0	0	0	0	0	0	0	0.00542289	0.00313513	0	0	0	0	0.000457243	0
CYS3	other	0	0	0.00165546	0.00217935	0.00106508	0	0	0	0.000298507	0.00140299	0.00197841	0.000455659	0.00365647	0.000895051	0.00112095	0.00140868	0	0	0.00288415	0.000279826	0.000390062	0.00197251	0	0.0104171	0.0171713
CYS4	other	0	0.00121195	0.00229963	0.00455412	0.00100605	0	0.0014187	0	0.000908648	0.000828516	0.00268401	0	0.00170179	0.00102575	0.00143822	0	0.000981672	0	0.00569678	0.000737323	0.00132725	0.00220417	0.00151633	0.016898	0.0316371
CYT1	other	0	0	0	0	0	0	0	0	0	0	0	0.00343594	0.00135015	0	0	0	0	0	0	0	0	0	0	0	0.00498488
DAK1	other	0	0	0	0.0011674	0	0	0.00114064	0	0	0.00118713	0	0	0	0	0	0	0	0	0	0	0	0	0	0.00759914	0
DAL7	other	0.165662	0	0	0.0923551	0.235093	0.365296	0.246659	0.0134594	0.158535	0.0947412	0.0282266	0.0700535	0.0185193	0	0.109646	0.119571	0	0.0301126	0	0	0.0453949	0	0.102484	0	0.041933
DBP10	ribosome AF	0.00312202	0.00463181	0.0211013	0.0103535	0.0061276	0.00986758	0.00171103	0.00971586	0.00534799	0.010685	0	0.00714063	0.00194917	0.00557732	0.00665435	0.00315501	0.007879	0.00641821	0.0152554	0.00247823	0.00636772	0.00164342	0	0	0.0148829
DBP2	ribosome AF	0.616377	0.986335	0.555595	0.587641	0.653851	0.804124	0.593484	1.22564	0.42079	1.07167	1.36099	0.941719	1.14653	1.19453	0.505201	0.761416	0.504984	0.719326	0.730328	0.452477	0.328415	0.319916	0.353159	0.418513	0.491917
DBP3	ribosome AF	0.0593797	0.106632	0.133018	0.0423875	0.0695204	0.124223	0.0615042	0.0739268	0.07994	0.165641	0.135462	0.0536791	0.0496707	0.096181	0.0915886	0.119863	0.0525208	0.138852	0.122262	0.0187857	0.0867865	0.0350763	0.0145487	0.145406	0.107359
DBP5	other	0	0	0.00231764	0.000784677	0.000321253	0	0.00107529	0	0	0.00189013	0.00423676	0	0.00319608	0	0	0.000808876	0	0	0	0	0	0	0	0.07162	0
DBP7	ribosome AF	0.00280927	0.00420088	0.0307576	0.0168548	0.0100386	0.010084	0.0109173	0.00898877	0.0116774	0.0145514	0.00468448	0.00692458	0.00853108	0.0146522	0.0145241	0.0130506	0.0130736	0.00244992	0.0120208	0.00598956	0.00623057	0.00661413	0.00753633	0.0166093	0.00745078
DBP8	ribosome AF	0.00799768	0.0141934	0.0224339	0.00647812	0.00918487	0.0135446	0.00616336	0.0151982	0.0126337	0.0278498	0.0476393	0.0347889	0.00939625	0.0125219	0.0241105	0.0301286	0.0231781	0.0111887	0.0137519	0.00310645	0.0151905	0.0153148	0.00150748	0.0281656	0.00830062
DBP9	ribosome AF	0.0198669	0.0295901	0.0227432	0.0207653	0.0200996	0.0350007	0.0170519	0.0302078	0.0204473	0.0397226	0.0525713	0.0222502	0.0353494	0.0331811	0.0304894	0.0307423	0.0335551	0.0362177	0.0362139	0.0120785	0.0194775	0.0139447	0.0120519	0.027593	0.0331777
DCP1	other	5.24795e-05	0.000780912	0.000156426	0.00012345	0	0	0	0.00087907	0	0	0	0.000171034	0	0	0	0	0	0.000189699	0	4.66963e-05	0	0.000136563	8.5914e-05	0.0116185	0.000335084
DED1	translation factor	0.68548	0.605076	0.396579	0.632945	0.331066	0.341763	0.594825	1.36326	0.571799	1.21005	1.19748	1.1854	0.877161	1.06192	0.764226	0.621785	0.755787	0.165573	0.971085	0.22729	0.280306	0.260055	0.173775	0.413285	0.281048
DED81	other	0.00185943	0	0.00184806	0.00338426	0	0	0.00209981	0.00145316	0.00262496	0.00296082	0.0066247	0	0.00474344	0	0	0.00347229	0	0	0.00458946	0.00134762	0.0016721	0.00256372	0.00258514	0.0276358	0
DFM1	other	0	0	0	0	0	0	0	0	0	0	0	0	0	0	0.000243057	0.000276938	0	0	0	0	0	0	0	0.00220143	0
DIG1	other	0.00348398	0.0017772	0.0125379	0.00491409	0.00547777	0.00329613	0.00710619	0.0166978	0.000381918	0.00695293	0.0052354	0	0	0.00285933	0.00325018	0	0.00251106	0.00478373	0.00707815	0.000511126	0.00083294	0	0	0.0196399	0.00308689
DIM1	ribosome AF	0.0707153	0.138706	0.161741	0.0900749	0.0888322	0.122921	0.162494	0.128789	0.114155	0.12484	0.14237	0.197928	0.100518	0.150505	0.128632	0.131662	0.0934907	0.196283	0.0983852	0.114166	0.0970253	0.0942257	0.0752004	0.0439917	0.140299
DIP2	ribosome AF	0	0	0	0	0.000932968	0	0	0	0	0	0	0	0	0	0	0	0	0	0	0	0	0	0	0.00265171	0.00828527
DIS3	ribosome AF	0	0	0.0011487	0	0	0.000736486	0	0	0.000666682	0.00127805	0.0046351	0.00168668	0	0	0	0	0	0	0	0	0	0	0	0	0
DLD3	other	0	0.00375364	0	0.0106112	0.000540197	0	0.000792972	0	0.00639035	0.00359343	0.00513472	0	0.0276507	0.00069997	0	0.00391545	0.00407778	0.00283399	0.00386285	0.00085247	0.00210929	0.00507514	0.00297396	0.0046385	0.00987191
DOS2	other	0	0.0010135	0.00241276	0.000786134	0.000588973	0.00193932	0	0	0	0.00109137	0.00127068	0.00483092	0.00120723	0.00217635	0	0.00142791	0.00144774	0	0.00256704	0	0.001656	0.00140683	0.000805254	0.00651277	0.00609264
DPH6	other	0	0	0	0	0	0	0	0	0	0	0	0	0	0	0	0.00135114	0	0	0	0	0	0	0	0.0108254	0
DPS1	other	0	0	0.00317369	0.0033826	0.0021496	0	0	0	0	0.000702848	0.00371354	0	0.00478258	0	0	0.00371445	0.00236115	0	0	0	0.00177494	0.00252549	0	0.00375392	0
DRS1	ribosome AF	0.00419516	0.0442464	0.0545672	0.0267708	0.059692	0.0523217	0.0212203	0.0368845	0.0306814	0.0321278	0.0417816	0.036602	0.0449262	0.0177689	0.0191763	0.0342282	0.0447032	0.00779067	0.0492005	0.026714	0.0460662	0.0350728	0.013444	0.0698824	0.111632
DSS1	other	0	0	0	0	0	0	0	0	0	0.00216585	0.00464223	0	0	0	0	0	0	0.00268093	0.00208023	0	0	0	0	0	0.00316354
EAF3	other	0.000751318	0.00523717	0.00554143	0.00325493	0.00494955	0.00644021	0.00689587	0.00667244	0.00490155	0.00389218	0.00932528	0.00168976	0.0106673	0.00937761	0.00203702	0.00322611	0.00138277	0.0185733	0.00849918	0.0029774	0.000865229	0.00575524	0.00353201	0	0.0116949
EBP2	ribosome AF	0.00940392	0.0141051	0.0738857	0.0182576	0.0243489	0.0351595	0.0255963	0.0309782	0.0190474	0.0191186	0.0162507	0.0184792	0.0322656	0.0139968	0.014796	0.00863492	0.0111376	0.027679	0.0357532	0.0187994	0.0489739	0.0292951	0.0118968	0.0441834	0.0557238
EBS1	other	0	0	0.00192701	0.0018698	0	0.00209329	0.0016763	0.00511323	0	0.00262763	0.00572433	0.00312891	0.00308103	0.00176169	0.00290662	0.00430441	0.000882527	0	0.00117393	0	0	0.000925547	0	0	0
ECM1	ribosome AF	0	0.00188841	0.00694712	0	0	0.00377925	0.00353738	0.0146923	0.00276938	0	0	0.00825166	0	0.00426536	0	0.00228711	0.00218282	0.00336951	0	0	0.00144582	0.0011121	0	0	0.00179387
ECM16	ribosome AF	0.00128483	0.00190686	0	0.00134248	0.00197844	0.00439348	0.00264802	0.00643365	0	0.00339909	0.00631305	0	0	0.00185917	0.00230842	0	0.00160379	0	0	0	0.00240949	0	0	0.0051192	0
ECM29	other	0	0	0.000802171	0.0014357	0	0	0	0	0	0.000515298	0	0.000417616	0.00076738	0.00111053	0	0.000387131	0	0	0	0	0	0	0	0.0198848	0
ECM32	other	0.00112373	0.00126843	0	0.000398707	0.000766564	0	0	0.00121419	0	0.00245356	0.00516698	0	0.00195238	0	0.00260743	0.00268648	0	0	0.00183972	0.00104982	0.00124204	0	0	0	0
EDC3	other	0	0	0	0	0	0	0	0	0	0	0.00249878	0.000464423	0	0	0	0	0	0	0	0	0	0	0	0.0162732	0
EFB1	translation factor	0.00115032	0.00173114	0	0.00718178	0.00271134	0	0.00129797	0	0	0	0	0	0.0028522	0	0.00638551	0.0117367	0	0.0160261	0.00720543	0.00083964	0.00189351	0	0.000813043	0.0020201	0.0200135
EFG1	ribosome AF	0.00324948	0.00913492	0.00340637	0.0195896	0	0.00732691	0.00210258	0.00616828	0.000901298	0.0167397	0.0705431	0.00921845	0.0207076	0.0257466	0.0249798	0.0094616	0.00623301	0.0205066	0	0.00901228	0.00419559	0.00148908	0.0109026	0.0280974	0.0245505
EFM1	other	0	0	0	0.000653186	0	0	0	0	0	0	0.0019321	0	0	0	0	0	0	0	0.000843336	0	0	0.000516903	0	0.0205639	0
EFR3	other	0	0.00178547	0.00150448	0	0.00155205	0	0	0	0	0.00385003	0.00438161	0.00224547	0	0	0	0	0.00198072	0	0	0.00096828	0	0	0	0.0127582	0
EFT1	translation factor	0.0158914	0.0383003	0.0942449	0.0784476	0.0186536	0.0228131	0.0159514	0.02505	0.00871104	0.0521587	0.0635969	0.0289799	0.152131	0.0262513	0.0193613	0.0221189	0.0821811	0.0244807	0.0510085	0.019573	0.0376969	0.0684861	0.0123776	0.627478	0.341884
EGD1	translation factor	0.0015853	0.00188655	0.0159127	0.021029	0	0	0.00652123	0.00174584	0	0.00185632	0.00696378	0.00165418	0.00595195	0.00200865	0.00586156	0.00265127	0.00226486	0.0158185	0.00589677	0.00167353	0.00435827	0.00944234	0.00740958	0	0.00819862
EGD2	translation factor	0	0	0.00881604	0.0033699	0	0	0.00144011	0	0	0.000913337	0	0	0.00185762	0	0.00167592	0.00129137	0	0.032781	0.00540829	0.000388152	0	0.00154828	0.000873373	0	0.026153
ELP3	other	0.00350533	0	0.00278746	0.00368974	0.00607637	0.00549589	0	0.00455033	0.00416309	0.0127846	0.00866358	0.00605857	0	0.00261801	0.0152199	0.00313234	0.00616852	0	0	0	0.00210974	0.00943874	0	0	0
EMG1	ribosome AF	0	0	0.00123675	0	0	0.00273206	0.000925773	0.0014129	0	0	0	0	0	0.00151063	0	0	0	0	0.00214272	0	0	0	0	0	0
EMW1	other	0	0.00125436	0	0.00345784	0.00130791	0	0.00218317	0	0.000790964	0.000815647	0.00142491	0	0	0.00103902	0	0.00231545	0.000896828	0	0	0	0	0.001473	0.00170157	0.0764345	0.0203204
ENO1	other	0	0	0.000622927	0.00222646	0	0	0.00120129	0.000555823	0	0	0.00265235	0	0.00639059	0	0.0010118	0	0.00112605	0.00073095	0.0109725	0.00391045	0.00537844	0.00772457	0	0.00206068	0.199346
ENO2	other	0.000914183	0.017983	0.0107566	0.0242189	0.00552273	0.0024312	0.00879877	0.00240434	0.00491826	0.0114686	0.050218	0.00270591	0.0391699	0	0.0114376	0.0519412	0.00801894	0.0276259	0.100352	0.00947005	0.011107	0.0700673	0.0148638	0.564546	1.01085
ENP1	ribosome AF	0.00052683	0.0412742	0.00971928	0.00933295	0.0286284	0.0535209	0.022773	0.0126997	0	0.00269187	0.0518531	0.108469	0.00287552	0.012711	0.0169652	0	0.00391971	0.0177284	0.05057	0.00648955	0.00171057	0.0121915	0.0100713	0.155573	0.00464039
ENP2	ribosome AF	0.0552466	0.162375	0.000959391	0.0596381	0.155414	0.130205	0.0481475	0.3579	0.0965569	0.0849982	0.102953	0.588881	0.0614825	0.0847724	0.0996416	0.0984116	0.038622	0.122843	0.163338	0.0431243	0.00379983	0.0199569	0.0619327	0.0108672	0.00570957
ENT5	other	0	0	0	0	0	0.000616291	0	0.000728078	0	0.000908388	0.00266755	0.00345209	0.00505516	0.000818994	0.000841882	0	0.00074188	0	0.00138534	0	0.000458891	0.000489501	0	0.00123429	0.00372442
ERB1	ribosome AF	0.0019671	0.00585951	0.0331963	0.0093887	0.0192438	0.0375616	0.0225091	0.0082561	0.0120361	0.0104046	0.00873765	0.00887738	0.0117391	0.00234892	0.00944146	0.00441787	0.0269307	0.0243646	0.049674	0.00392266	0.0228745	0.0250258	0.00900493	0.0294964	0.116779
ERG1	other	0	0.000769662	0.00387353	0.000535005	0.000863332	0.000639711	0	0.000401341	0	0.000462728	0	0	0	0	0	0	0	0	0	0.000537864	0	0	0	0.00868203	0.00315616
ERG13	other	0	0	0	0.00235358	0	0	0	0	0	0	0	0	0	0	0	0.00280648	0.00176312	0	0	0	0	0.00311862	0	0.0188642	0
ERG26	other	0	0	0	0	0	0	0	0	0	0.000667523	0.000647436	0	0	0	0	0	0	0.00154529	0	0	0	0.00053267	0	0.00490088	0
ESF1	ribosome AF	0.00133486	0.00338144	0	0.00366969	0.00326455	0	0.00277009	0.00611598	0	0	0	0.00419161	0.0123486	0.00632102	0.00512727	0.00478061	0.00803298	0.00489639	0	0.00134261	0.00193396	0.00285772	0.00207389	0	0.00483938
ETT1	other	0.00214282	0	0.0130447	0.00762678	0.00169608	0	0	0.00190896	0.00852145	0.0357473	0.0330736	0.00654504	0.0232565	0.00830281	0	0.00745157	0.00590047	0.00236864	0.0111993	0.000569859	0.00237139	0.00513624	0.00269589	0.158455	0.00682869
FAA1	other	0	0	0	0	0	0	0	0	0	0	0	0	0	0	0.00372479	0	0	0	0	0	0	0	0	0.00268442	0
FAA4	other	0	0	0	0.000927921	0	0	0	0.00205442	0	0.00390125	0.00288274	0.00257551	0	0	0.00214359	0	0.00388962	0	0.00814551	0.0016107	0	0.00358413	0.00133548	0.0453345	0.00287746
FAP1	other	0	0.00658119	0	0.00193113	0.00529219	0.00510757	0.00236589	0.00379336	0	0.00321325	0.00352233	0.00268674	0.00245996	0.00206227	0.00234423	0.00263238	0	0.00408836	0	0.00166645	0.00394407	0.00225691	0.00309795	0	0.00509638
FAP7	ribosome AF	0	0	0	0	0	0	0	0	0	0	0	0	0	0	0	0	0	0	0.00378189	0	0	0	0	0.00870245	0.0505585
FAS1	other	0.00661223	0.0321922	0.129508	0.0136021	0.012572	0.0278097	0.0120905	0.0309147	0.0236863	0.0114748	0.0225077	0.0154654	0.0166811	0.017615	0.0367666	0.0256574	0.0345399	0.0386945	0.0425228	0.0118318	0.0155488	0.0379468	0.00863601	0.0211076	0.138315
FAS2	other	0.0144732	0.0247942	0.097643	0.0288838	0.0261195	0.0065353	0.0251555	0.0232991	0.0157942	0.0427257	0.0265531	0.0247364	0.0143655	0.00808348	0.0160455	0.023194	0.0194742	0.0519065	0.0423278	0.016181	0.0190237	0.0411263	0.0166099	0.102399	0.105061
FBA1	other	0.000767258	0	0.00166567	0.0227477	0.0075454	0.00140079	0.000873841	0.000461292	0.000964316	0.00060719	0.00363596	0	0.0243731	0	0.0150893	0.0295721	0.00219515	0	0.0111295	0.00563278	0.011193	0.035301	0.0163763	0.00556381	0.325367
FCF2	ribosome AF	0.00399248	0.018465	0.00634399	0.00369119	0.00245214	0.00588139	0.00684988	0.00546734	0.00461632	0.00316115	0.00462198	0.00444138	0.00293229	0.00710423	0.00594413	0.00458315	0.00140308	0.0194739	0.00695873	0	0	0.00126308	0	0.00278549	0.0278615
FKH2	other	0	0.00171291	0	0	0	0	0	0.00228207	0.00302909	0	0.0035547	0	0	0	0	0	0	0	0	0	0	0	0	0	0.00215931
FKS1	other	0.00306065	0.00223569	0	0	0	0.00257969	0.00348209	0	0.00253221	0.0025425	0.00391255	0.00346524	0.00580351	0	0	0	0.00158032	0.0032398	0.00339951	0.00168433	0.00187284	0.00362178	0.00293147	0	0
FPR1	other	0.000853762	0	0.000987902	0	0	0	0	0	0	0.00147494	0.00746911	0	0.0124958	0	0	0	0	0	0	0	0	0	0	0.0212391	0
FPR3	other	0.00322824	0.00298797	0.00940126	0	0.00373731	0.000869421	0.00372944	0.00549435	0.00700759	0.00364282	0	0	0.00426457	0	0.00543448	0.00235243	0.0747627	0.00353554	0.0039791	0.00151082	0.00904891	0	0.00316401	0.0060368	0
FPR4	other	0.000730212	0	0.0354999	0.0087875	0.00821196	0.0190354	0.0201031	0.00600237	0.0244806	0.0201575	0.00992827	0.00373995	0.00350325	0.00592458	0.0043837	0.00470624	0.114496	0.00175085	0.00559401	0	0.0112256	0.0129754	0	0.087592	0.0203704
FRS1	other	0	0	0	0	0	0	0	0	0	0	0	0	0	0	0	0	0	0	0	0	0	0	0	0.0137101	0
FUN12	translation factor	0.254446	0.419498	0.350483	0.285096	0.262272	0.343042	0.368829	0.354145	0.275614	0.279503	0.350609	0.228041	0.21906	0.170468	0.423749	0.25828	0.273387	0.287291	0.191521	0.327325	0.445053	0.32214	0.161978	0.208403	0.228488
FUN30	other	0	0	0	0	0	0	0	0	0	0.000898176	0	0	0	0	0	0	0.000539729	0	0	0	0	0	0	0.0252684	0
GAL11	other	0.000448699	0	0.0041946	0.000681664	0	0.000732129	0	0.000723491	0.00256921	0	0.00119117	0.00182382	0.00111872	0.000620899	0.000742791	0.000593676	0	0.0020325	0.00131342	0	0.00169623	0.00173026	0.00060309	0.0118137	0.00740127
GAR1	ribosome AF	0.0110471	0.0371207	0.0458969	0.0488179	0.0394219	0.0218346	0.0259527	0.0541418	0.0162833	0.0482688	0.0193666	0.0942617	0.0331344	0.00233834	0.0103102	0	0.00902487	0.0247179	0.0451508	0.00650694	0.0268745	0.0135953	0.0132755	0.0344961	0.0747596
GBP2	other	0.00820811	0.0252375	0.0092028	0.0171526	0.0113968	0.0182025	0.0180968	0.140793	0.0419745	0.0336309	0.110821	0.169925	0.0564205	0.127521	0.0788894	0.0962247	0.0349242	0.0173701	0.0142816	0.0432982	0.0185694	0.0188245	0.0137159	0.013142	0.0136323
GCD1	translation factor	0	0.00108247	0.00380968	0.00937715	0	0.00480498	0.00370266	0.00114633	0.00433527	0.00973358	0.0181979	0.0014648	0.00298815	0.000569531	0	0	0.00920869	0	0.0127876	0.00230969	0.00197061	0.00477148	0.00263881	0.0854611	0.000855515
GCD10	other	0	0.01027	0.00353155	0.000588897	0.000833481	0.00496096	0.000994665	0.00571899	0.0021579	0.0174659	0.00561514	0.00263969	0.00650873	0.015053	0	0.00707888	0.00586362	0.00677522	0.00245404	0.00576564	0.00534055	0.0043945	0.00757598	0.0127437	0
GCD11	translation factor	0.0261969	0.0833674	0.103006	0.10229	0.0539413	0.0785013	0.0442866	0.148595	0.0341555	0.0812417	0.147829	0.131939	0.101269	0.0987718	0.124226	0.117579	0.103848	0.0154417	0.0775266	0.0428594	0.0751557	0.0581184	0.0331972	0.100059	0.0592391
GCD14	other	0.00144096	0.00405655	0.00688613	0.00370882	0	0.000336873	0	0	0.00192416	0.0192176	0.0425124	0	0.020395	0.0258107	0.0218101	0.01166	0.0144577	0.00117488	0.000782728	0.00766503	0.0119904	0.00128689	0.00777283	0.00390811	0.000606737
GCD2	translation factor	0	0.0022965	0.0108471	0.00803411	0	0.00227513	0.00265286	0.00692453	0	0.00679975	0.0114212	0.00288388	0.00482063	0	0.00902414	0.00371245	0.0141111	0	0	0.00196918	0.00410494	0.0116524	0	0.0408979	0.0046576
GCD6	translation factor	0.00979329	0.00777481	0.0089598	0.00680358	0	0.00805061	0.00471836	0.00296757	0.00461883	0.0129467	0.0209715	0.00734514	0.00822089	0	0.0108287	0.00301401	0.00901786	0.00363079	0.018896	0.00514272	0.00506214	0.0117405	0.00393556	0.134393	0.0151271
GCD7	translation factor	0	0	0	0	0	0	0	0	0	0.00622299	0.00840186	0	0.00269722	0.00182993	0	0.00539936	0	0.00222472	0	0	0	0.00400163	0.00199593	0.0251803	0.0059691
GCN1	translation factor	0	0.000135342	0.00273785	0.00569912	0.000806767	0	0	0.000164012	0	0.00487705	0.0146008	0.00170649	0.0108503	0.000384384	0	0	0.00240077	0.00199161	0.00453704	0.00124725	0.00113854	0.00207754	0.00175715	0.0798251	0.00735811
GCN20	translation factor	0	0	0	0	0	0.00100418	0.00154637	0	0.00139596	0.00409725	0.00419906	0	0.00255557	0	0.00214479	0	0	0.00251725	0.00416752	0.000625239	0	0	0	0.0118844	0.00313141
GCN3	translation factor	0	0	0.00101046	0.00208	0	0	0	0	0	0.00181969	0.00150858	0.0012306	0.00114737	0	0	0	0.00216607	0	0	0	0	0	0	0.0586055	0
GDE1	other	0.00128943	0	0.000309556	0	0.00898202	0.000390769	0.00142699	0	0.00334711	0	0	0	0	0	0	0	0.000464843	0	0	0.0493577	0.00601394	0.00850933	0.00820619	0.00422586	0.0315837
GDH1	other	0	0	0	0	0	0	0	0	0	0	0.0025295	0	0	0	0	0	0	0	0	0	0	0	0	0.00313022	0.00334999
GFA1	other	0	0.00149843	0.000877006	0.00877494	0.00013443	0.00173734	0.000707313	0	0	0.0224833	0.0717777	0.00889533	0.0369949	0.0112002	0.00111053	0.00326762	0.00398495	0.00303856	0.00207896	0.00074974	0	0.00195019	0.00293622	0.53771	0
GIN4	other	0.00209682	0.00288802	0.0128477	0.00932391	0.00515757	0	0.00143868	0.006191	0.00230094	0.0122678	0.0194505	0.00515916	0.0101142	0.000730945	0.00250421	0.0095927	0.00676646	0.0062497	0.0149802	0.00188958	0.00766796	0.00512411	0.00391432	0.0419066	0.0110801
GIP4	other	0	0	0.00101336	0.0160331	0	0	0	0	0	0.000684716	0.0267572	0.000849208	0.000732846	0.0277006	0.000440639	0.000488949	0.00029727	0.0146511	0.0303046	0.0194033	0.0104892	0.0117221	0.0144941	0.00209085	0.000721558
GIR2	translation factor	0	0	0	0	0	0	0	0	0	0	0	0	0	0	0	0	0	0	0	0	0	0	0	0.0345404	0
GLC7	ribosome AF	0	0.00201761	0.00309609	0.0022368	0.00192904	0.00361638	0	0	0	0.00317626	0.00591801	0.004528	0	0	0	0.00691801	0.0029763	0	0	0	0	0.00653686	0	0.0044398	0.0042791
GLT1	other	0	0	0	0.00327567	0	0	0	0	0	0	0	0	0.00382527	0	0.000721955	0	0	0	0	0	0	0.00238039	0	0.0165306	0.0123036
GLY1	other	0	0	0	0	0	0	0	0	0	0	0	0	0	0	0	0	0	0	0	0	0	0	0	0	0
GND1	other	0	0	0	0	0	0	0	0	0	0	0	0	0	0	0.00466559	0.00233795	0	0	0	0	0	0.00222506	0	0	0.0484159
GPH1	other	0	0	0	0	0	0	0	0	0	0	0	0	0	0	0	0	0	0	0	0.000617499	0.00104954	0.00237797	0.000914938	0.00124161	0.0215583
GPM1	other	0	0.0196266	0.0104245	0.032811	0.00998735	0.00309968	0.00542797	0.00969485	0.0148968	0.0166459	0.0348666	0.00186433	0	0.0102543	0.0119274	0.019289	0.0200177	0.0736213	0.0512655	0.00737737	0.0217728	0.0193959	0.00334911	0.0397916	0.268101
GPN3	other	0	0	0	0	0	0	0	0	0	0.00228522	0.00251211	0	0	0	0	0.00109673	0	0	0	0	0	0	0	0.0160377	0
GPP1	other	0.00367563	0.00297318	0.00286428	0.00693819	0.00084493	0.00379227	0	0.00252266	0	0.0127143	0.0170215	0	0.0204416	0.00300804	0	0	0.00397674	0	0.00305417	0.00086646	0.00113747	0.00206132	0.00214109	0.164943	0.0418804
GRS1	other	0	0	0.00147888	0.00177166	0	0	0	0.000776737	0	0	0	0.00170457	0	0	0.00162437	0	0	0	0.00243279	0	0	0.00229298	0	0.0145495	0.0141597
GSP1	other	0.00275553	0.00683825	0.0060705	0.00626365	0.00483161	0.00457859	0.00392385	0	0	0	0.00273707	0	0	0	0.00383466	0	0.000692615	0.0218309	0.0076223	0	0	0.00295911	0	0.0404622	0.0325647
GUA1	other	0	0	0	0.00358155	0	0	0	0.000210077	0	0.000914015	0.00148148	0.000475418	0.00695949	0	0	0.000914959	0	0	0	0	0	0	0	0.0330577	0
GUS1	other	0.0235123	0.0293662	0.0269593	0.0324961	0.00600736	0.0125947	0.00420081	0.0173439	0.0180101	0.0766985	0.0806333	0.0158994	0.149568	0.029114	0.00926424	0.0258704	0.0538237	0.000534111	0.0264515	0.0166719	0.0196929	0.0372375	0.0212728	0.581773	0.0561053
HAL5	other	0.0238444	0.0184543	0	0	0.0162263	0.0168722	0.0221517	0	0	0	0.0038094	0	0.0150235	0	0	0	0	0.0138099	0	0.00295612	0	0	0	0	0
HAS1	ribosome AF	0.0205278	0.0302459	0.0713251	0.0619434	0.0607689	0.0451409	0.0358337	0.0629089	0.0586207	0.0360406	0.0369626	0.0640111	0.0560721	0.0361041	0.0395399	0.0741093	0.0407944	0.0195159	0.0893373	0.0194053	0.0366652	0.0337009	0.028671	0.0489506	0.0973371
HCA4	ribosome AF	0.0195053	0.04071	0.0281442	0.0119979	0.0245836	0.0239537	0.0205477	0.028324	0.0419745	0.0544147	0.0542832	0.0178644	0.0415709	0.0296944	0.0281358	0.0246287	0.0448699	0.0130563	0.0132515	0.0101141	0.0335293	0.0179701	0.0136388	0.0276139	0.0305722
HCH1	other	0	0.000478442	0	0.00270119	0.00434144	0.00129394	0	0	0	0.00235858	0.00385581	0	0.00675956	0.00222657	0	0.00110388	0.00162002	0	0.000635099	0	0	0	0	0.128363	0
HCR1	translation factor	0.0678423	0.131213	0.192067	0.0146338	0.0207353	0.094165	0.0167716	0.154434	0.00676245	0.00942514	0	0.280118	0.010222	0.00580651	0.237632	0.0642509	0.125274	0.000496631	0.00320975	0.111865	0.414452	0.182769	0.00561928	9.17394e-05	0.0121188
HEL2	other	0	0	0	0	0	0	0.000630756	0.00613313	0	0.00204899	0	0	0	0	0.00280106	0.00256803	0	0	0	0	0	0	0	0.000675822	0
HEM15	other	0	0	0	0	0	0	0	0	0	0	0	0.00147409	0	0	0.00108844	0.00115884	0	0	0.00102501	0	0.00132943	0.00449522	0	0.00311568	0
HFI1	other	0	0.00109844	0.00302571	0	0	0	0.00157057	0.00149388	0.00121635	0.00204201	0	0.00143986	0.00419108	0.002283	0	0	0.00263753	0.00301336	0.00240805	0	0.00156061	0.00310573	0.00239657	0.00142374	0.0025133
HHF1	other	0.205619	0.0254557	0.117029	0.228778	0.0838186	0.284921	0.147379	0.130667	0.187305	0.250108	0.254163	0.185561	0.334355	0.232314	0.147762	0.155758	0.17518	0.070591	0.225492	0.0541341	0.0461815	0.197898	0.0800226	0.29703	0.216592
HHO1	other	0.0044507	0.0046011	0	0.0138829	0.00464529	0.0097294	0.00924671	0.0111362	0.0297764	0.0235905	0.00432433	0.00635367	0.0135827	0.0217539	0.0149846	0.00950568	0.0238226	0.0158346	0.016023	0.00261921	0.00184248	0.004395	0.0144028	0	0.000880952
HHT1	other	0.0084154	0.0603557	0.15145	0	0.0240242	0.00906238	0	0.014628	0.0193285	0.122855	0.103612	0	0	0	0.0208138	0.0163905	0.012083	0	0.066551	0.0247488	0.0136761	0	0.00402117	0.214766	0.0601099
HMO1	other	0.00742687	0.00848074	0.0119721	0.00306106	0.0107621	0.00886284	0.0127124	0.0135781	0.0101322	0.0235972	0.0266365	0.0176208	0.0137693	0.0153359	0.0201031	0.0228791	0.00812291	0.00333888	0.0116164	0.00274284	0.011929	0.0168646	0.00788613	0.0154632	0.0261487
HOM2	other	0	0.000952136	0.00124576	0.00121004	0	0	0.000537623	0.000508279	0	0	0	0	0.00118433	0	0	0	0	0	0.00155884	0	0	0.000759924	0.000683573	0.00399365	0.00462945
HPR1	other	0.00118573	0.00311634	0.0118433	0.00402308	0.00236373	0.0124884	0	0.00544376	0	0.0112325	0.00592185	0.00323835	0.00843536	0.00105531	0.0101126	0.00861946	0.00516961	0	0	0.00956484	0.00453784	0.00193339	0.00174809	0.00727353	0.0193012
HRB1	other	0.00334524	0.00783893	0	0.0130843	0.0093302	0	0.0116052	0.0286563	0.0102892	0.0110976	0.033817	0.0249127	0.0233249	0.0119043	0.0279999	0.0206487	0.0191899	0.0178321	0.0214256	0.0121405	0.00543075	0.00422125	0.00286448	0	0
HRR25	ribosome AF	0.0460594	0.047532	0.067017	0.0524809	0.0647264	0.0640789	0.0648913	0.0725378	0.0479757	0.0315437	0.0895657	0.169566	0.0455248	0.0745438	0.13077	0.0711094	0.0186688	0.0329687	0.0490427	0.0370586	0.0279733	0.0293157	0.0139652	0.0533379	0.0229378
HSH155	other	0	0.00351171	0	0	0	0.00168601	0.000770647	0	0.0104061	0.00327707	0.0058198	0.00497523	0.00600272	0	0.00383394	0.00327936	0.00735607	0.00104727	0.00956732	0.002332	0.00828739	0.000967952	0.00084866	0.00377413	0.00818675
HSH49	other	0.00228552	0.0018883	0.0021291	0.00151079	0.00207484	0.00211259	0	0	0.00288268	0	0.0011086	0.000519859	0.000782102	0.000483117	0.00242961	0.000370981	0	0	0.0020267	0.00143421	0.00148993	0	0.00116256	0.00593822	0.00335821
HSP104	other	0	0	0.00218937	0.00309516	0	0	0	0.000400763	0	0	0.00149377	0	0.00175129	0.00037234	0	0	0.000538764	0.00297482	0.00106727	0.000680246	0.00194018	0.00618648	0.00317364	0	0.0555618
HSP26	other	0	0.000706156	0	0.00428702	0	0	0.00114859	0	0.0023868	0	0.00262876	0.00115899	0.0371336	0	0	0	0.0109635	0.058098	0.00251407	0.0328447	0.0260327	0.0606654	0.013752	0	0.234796
HSP42	other	0	0	0	0	0	0	0.00588501	0	0	0	0.0095848	0	0.0178189	0	0	0	0	0.0548095	0	0	0	0	0	0.009159	0.0604482
HSP60	other	0.0560984	1.14305	0.115016	0.0418587	0.0764578	0.0186639	0.0705924	0.0853991	0.0168145	0.0116087	0.0142902	0.0438977	0.0504716	0.0300182	0.0358457	0.0286882	0.043853	0.101797	0.0820657	0.0311663	0.0557778	0.0977924	0.0237958	0.0446668	0.192851
HSP82	other	0.0462976	0.0544968	0.0793458	0.0690253	0.0321604	0.0391809	0.0412636	0.0224087	0.0611055	0.231783	0.318314	0.0538996	0.232789	0.133151	0.070064	0.0845401	0.097303	0.0651407	0.160579	0.0259292	0.0263074	0.0887319	0.0340448	1.82627	0.216185
HTA1	other	0.0502189	0	0.133879	0.124133	0.00643971	0.014176	0.00722548	0.00218381	0.0842205	0	0.154019	0.0566153	0.104656	0.046543	0	0.105287	0.00314844	0.0304993	0.192132	0.0038422	0.220158	0.00459269	0.000224171	0.112506	0.089952
HTB2	other	0.159153	0.156019	0.186408	0.216157	0.149497	0.239935	0.136039	0.2259	0.1887	0.135271	0.269723	0.11254	0.262433	0.15711	0.230381	0.195323	0.151684	0.0430763	0.103968	0.0830948	0.17319	0.0672284	0.0435936	0.108911	0.0595706
HTZ1	other	0.0217174	0.0204911	0.0118641	0.0207859	0.00660543	0.0125553	0.0120776	0.0105981	0.0189727	0.0269838	0	0.0118079	0.0166514	0.0136595	0.0319407	0.0225156	0.0169587	0	0.0210473	0.0132502	0.0232011	0.0125288	0.0082678	0.0213083	0.00960568
HXK1	other	0.00124287	0	0	0.0027476	0	0	0	0	0	0	0.110898	0	0	0	0	0	0	0.0058838	0	0.000673831	0.00337146	0	0.00149523	0	0.140952
HXK2	other	0	0	0	0.000445251	0.0366213	0	0	0	0	0.00130905	0	0	0.00763563	0.00534658	0	0	0.00507353	0.00797164	0.0157843	0.00851022	0	0	0.00761564	0.00225699	0.0823177
HXT6	other	0	0	0	0	0	0	0	0	0	0	0	0	0	0	0	0	0	0	0	0.00143462	0	0	0	0	0.0313183
HYP2	translation factor	0	0.000643663	0.00562517	0.00908936	0.00267882	0.000324938	0.000466192	0.000354123	0.000565159	0	0.00439626	0.00063806	0.00466941	0.00176593	0	0.0091536	0.000358828	0.00353826	0.00574309	0	0.000493405	0.00294482	0.0033712	0.000759516	0.00541713
IDH1	other	0.000489135	0.000540738	0.0031642	0.00332248	0	0.00217765	0.00390809	0.00216121	0.00582824	0.00700659	0.015657	0.00312218	0.0120311	0.00454894	0	0.00367541	0.00522927	0.00532382	0.00678903	0.00154538	0	0.00638503	0.00355842	0.055902	0.0166194
IDH2	other	0.00313481	0.00802737	0.0139843	0.00684828	0.00529846	0.00322821	0.00909006	0.00475311	0.0137734	0.0201184	0.039329	0.00494907	0.015828	0.00429839	0.00199409	0.005915	0.0385812	0.00434592	0.0371829	0.00283071	0.00374032	0.0108546	0.00660213	0.140711	0.0193648
IDP1	other	0	0	0.00215248	0	0	0	0	0	0	0	0	0	0	0	0	0.00325159	0.00223003	0	0	0	0	0.00250294	0	0.00166387	0.0119043
IFH1	other	0	0	0.00399009	0.000770162	0	0	0.000945368	0	0	0	0	0	0	0	0	0	0.0168863	0	0	0	0	0	0	0	0
IKI3	other	0.0102299	0.00944373	0.00843606	0.00297773	0.00378326	0.0117024	0.00610683	0.00857335	0.00697209	0.016413	0.00629275	0.00436368	0.00420065	0.00244845	0.0248362	0.0181772	0.0149565	0.0029217	0.0126489	0.00574246	0.012233	0.020257	0.00570829	0.00413285	0.00233295
ILS1	other	0	0	0	0.00161014	0.000829769	0	0	0	0	0.000447217	0	0.00110321	0.00377365	0	0	0	0.000934205	0.00234467	0.00142118	0	0.000543775	0	0	0.0670744	0.00910797
ILV1	other	0.00236894	0.000712681	0	0.00249768	0.000849845	0.00203197	0.00122146	0.00328053	0.00355658	0.0141023	0.0145015	0.0021177	0.0285189	0.00757237	0.00214671	0	0.0164117	0	0.00222844	0.000553551	0.00140707	0.00158849	0.0022917	0.102573	0
ILV2	other	0.01915	0.0128615	0.0474298	0.0303605	0.00163889	0.00862067	0.0200294	0.0265809	0.0214588	0.0880618	0.241861	0.029128	0.168047	0.0406143	0.00173741	0.0176637	0.0295629	0.045059	0.0554167	0.00778506	0.0136374	0.0317015	0.0213096	0.600443	0.079401
ILV5	other	0	0	0	0.00614964	0.000496795	0.000365601	0	0	0	0	0.00702962	0	0	0	0.00196864	0.00794277	0.00106937	0.0018304	0.00923586	0	0.00182477	0.0035327	0.00163756	0.0162364	0.0652557
IMD2	other	0.00490181	0.0106829	0.0631204	0	0.0394627	0.0201432	0.033995	0.0601609	0.0921302	0.0835289	0.0116923	0	0.00179388	0.0513117	0.0421312	0.0573009	0.107441	0.00483759	0.00710805	0.0072681	0.0642085	0.023591	0.0156653	0	0
IMD3	other	0.50762	0.728825	0.727095	0.27592	0.537217	0.485931	0.366913	0.584375	1.21029	0.86853	0.757775	0.344203	0.618763	0.900887	0.924088	0.791758	0.849493	0.160532	0.348087	0.569072	0.833846	0.665411	0.425711	0.135299	0.452244
IMD4	other	0.0504376	0.0812356	0.0831844	0.0581062	0.0547673	0.0874012	0.0771989	0.0761261	0.166269	0.125465	0.0655173	0.00878891	0.126848	0.0915765	0.178058	0.0949996	0.118093	0.0263251	0.0282444	0.072412	0.171077	0.0882557	0.0388861	0.0109862	0.0394622
IMG1	other	0.00366404	0.00299472	0.00416299	0.00455452	0.0026175	0.00549261	0.000807057	0.00406619	0.00986575	0.00953091	0	0.00735091	0.00900426	0.00672395	0.0109658	0.00883987	0.00926572	0.00199804	0.00974495	0.00237732	0.00583807	0.00141815	0.00200223	0.00716798	0.00363293
IPI1	ribosome AF	0	0	0	0.00182767	0.000962139	0	0	0.00246658	0	0.0053034	0.00459307	0.00420251	0.0045801	0	0.0045171	0	0	0	0.00495447	0	0	0	0	0.0112252	0
IPI3	ribosome AF	0.00302613	0.00955117	0.0137364	0.00444649	0.0138032	0.0146627	0.0013225	0.0159283	0.00935334	0.0278643	0.0328667	0.0238978	0.0183539	0.00248975	0.024065	0.020106	0.0122085	0.00797337	0.0217642	0.0245592	0.018929	0.0180388	0.015996	0.0705247	0.0481997
IPP1	other	0	0.00431394	0.00393762	0.00260411	0.00327861	0.00381035	0.00224257	0	0.00184945	0	0	0	0.00442622	0	0	0.0032118	0.00161655	0	0	0.00208825	0.00268127	0.00253038	0	0.00537013	0
ISW1	other	0.000516819	0.00303371	0.0332563	0.00118302	0	0.00146829	0	0.00263211	0.00094686	0.00121933	0.00216359	0	0.0030342	0.000505415	0.00056826	0.000522206	0.00186854	0	0.000767487	0.000485547	0.00111502	0.00119462	0.00102455	0.00938952	0
IXR1	other	0	0.000843068	0.00488263	0.00548013	0	0.00311841	0.00460798	0.00497732	0	0	0	0	0	0	0.00130297	0	0.00137457	0	0	0	0	0	0	0	0.00297946
JIP5	other	0.00223575	0.00561561	0.00452448	0	0.00397251	0.00664631	0.00220262	0.00939647	0.000978014	0.0060026	0.0037925	0.00532367	0	0.00336197	0.00121735	0.00487553	0.00194027	0	0	0.00305666	0.0025753	0.00135175	0.000438166	0.00740298	0
KAP104	other	0	0	0.00131599	0	0	0	0	0.000684864	0.127473	0	0	0	0	0	0	0	0.000659362	0	0	0	0	0.000934935	0	0.0182344	0.00157698
KAP123	other	0.00141872	0.000684163	3.37317	0.0130697	0.00768499	0.000834712	0	0.0029608	0.00402072	0.0185278	0.0146354	0.00645336	0.0317421	0.0269766	0.00413822	0.00136019	0.00749251	0.00280471	0.00281746	0.000225104	0.0014242	0.00161472	0.312238	0.200322	0.0151178
KAR2	other	0.00386754	0.0144224	0.0182797	0.0174424	0.00371603	0.00746322	0.027731	0.00135537	0.00747783	0.0284463	0.0529652	0.00138113	0.0172003	0.00562003	0.00219251	0.012821	0.0119935	0.0477928	0.00853407	0.0048265	0.00965805	0.166072	0.00316932	0.0518094	0.0674382
KGD2	other	0	0.000850099	0.00357927	0	0.0012595	0.00166633	0.00240263	0	0	0.000616776	0.00305601	0	0.0054772	0.00402231	0.011555	0.00270469	0.00311821	0.0207562	0.0124538	0.0111915	0.00541674	0.0177953	0.01538	0.00953988	0.0487644
KIN2	other	0.000352663	0.0167179	0.00383669	0.000400776	0.000658765	0.000610295	0.00288459	0.00658499	0.00195837	0.01045	0.00523447	0.000903894	0.00104014	0.0126225	0.000692857	0.000870304	0.000464449	0	0.00138645	0.00286904	0.00068776	0.000625656	0	0.0180004	0.000760484
KRE33	ribosome AF	0.0006364	0.042213	0.000522244	0	0.0377688	0.151457	0.0124268	0.0666044	0.00521811	0.0125627	0.0691605	0.171034	0.00611614	0.0107134	0.00865772	0.039806	0.000805843	0.0246611	0.0200799	0.00473296	0.00299721	0.00191852	0.0103574	0.116738	0.0457824
KRI1	ribosome AF	0.0455995	0.140191	0.0540202	0.0342665	0.0729446	0.0925912	0.00175674	0.15786	0.0567247	0.131749	0.288806	1.40703	0.081815	0.0696058	0.127201	0.130008	0.0617334	0.184523	0.0993923	0.0761702	0.0408616	0.0115289	0.0913522	0.0784062	2.55891
KRR1	ribosome AF	0.0368288	0.145833	0.0204536	0.170285	0.104793	0.0894762	0.0690785	0.132626	0.0938967	0.140867	0.203921	1.28163	0.0828026	0.0529669	0.181465	0.0801834	0.0701477	0.251861	0.161689	0.0623418	0.012427	0.0424681	0.181727	0.0499672	1.06469
KSP1	other	0	0	0.00128922	0.00148236	0	0.00119281	0.00161004	0	0.00156564	0	0	0.00337805	0.00324958	0.00201058	0.00227831	0	0.00170197	0	0	0.00184016	0.00323773	0.00444971	0	0	0
LAT1	other	0.00156917	0.00229161	0.0123346	0	0	0.000394975	0.00339936	0	8.4705e-05	0.00360521	0.00385033	0.00367219	0.0128951	0.00424221	0.00364061	0.00537743	0.00344083	0.0124584	0.0128534	0	0.00224755	0	0.00327065	0.00601041	0.0353322
LCP5	ribosome AF	0.00315466	0.0326534	0	0.0297834	0.0200118	0.0213118	0.0100161	0.0729836	0.0217336	0.0162108	0.00469616	0.0807664	0	0.0338083	0.0279059	0.00668901	0	0.0397347	0.0287844	0.00150147	0.00108697	0	0.0065389	0	0.0022864
LGE1	other	0.00126952	0.00620657	0	0.000715667	0.0044241	0.00632451	0.00474236	0.0103203	0.000246677	0	0.00561788	0.0125355	0.00174845	0.00473491	0.00176711	0.000945187	0.00469099	0	0.00725586	0.00163938	0.00190043	0	0	0.00383517	0.0124987
LHP1	other	0	0.00301807	0	0.00182083	0	0	0	0.00228142	0.00234821	0.00216601	0.0195647	0.00114174	0.00278907	0	0.00362259	0.00311419	0	0	0	0.00327516	0	0	0.00249535	0	0
LIP5	other	0.000231614	0.00585614	0.00300001	0.0104881	0.00264379	0.00814664	0.00183449	0.0157067	0.00641249	0.00922455	0.00363365	0.00540644	0.00428087	0.00497572	0.00401758	0.00396841	0	0	0.00219696	0.000602516	0	0.00139632	0.00243318	0.0267048	0.00648199
LOC1	ribosome AF	0.00167716	0.00531935	0.00848447	0.00627772	0	0	0.00212237	0.00860421	0	0	0.0133613	0	0	0	0.00453446	0.00245142	0.00573026	0.0040634	0.00585974	0.00297123	0.0080411	0.00321547	0.0035284	0.0014915	0.00250134
LSG1	ribosome AF	0.0077904	0.0411167	0.0182517	0.00806224	0.0158384	0.0320797	0.00781522	0.0305053	0.0243562	0.0264368	0.0291758	0.012692	0.00321093	0.0112162	0.0170436	0.0215418	0.0267754	0.020813	0.0219672	0.0196214	0.017478	0.0120648	0.0172373	0.0124052	0
LSM12	other	0	0.00771012	0.0179017	0.0142927	0.00776602	0.0145489	0.0181974	0.027738	0.0170751	0.0143112	0.0236786	0.0348857	0.0054798	0.0349171	0.0297661	0.0229381	0.0166529	0.0200459	0.0246498	0.00890301	0.0139335	0.00948726	0.00453617	0	0.0135746
LSM2	other	0	0.00123856	0	0.0014022	0	0	0.000850414	0	0.00092197	0.0021286	0.0164553	0	0.00169246	0.00160041	0	0.0015056	0.00364877	0	0	0.00225042	0.000908474	0	0	0.00712018	0
LSP1	other	0.00189326	0.00259496	0.00358363	0.00168502	0.00210014	0.00400502	0.00400784	0.00419832	0.00172638	0.00565352	0.025329	0.0115566	0.00933627	0.006325	0.00864754	0.00513229	0.00296344	0.00330342	0.00531472	0.00174025	0.00362986	0.00899987	0	0.0676669	0.0297073
LTV1	ribosome AF	0.00132963	0.0199691	0.00628348	0.00814913	0.00619818	0.0111899	0.0098149	0.00299055	0	0	0	0.0462185	0.000856865	0.0177728	0.000403811	0.000855477	0.00157979	0.0116164	0.0187881	0.00048294	7.61771e-05	0.00211397	0.0017483	0.89001	0
LYS12	other	0.0029693	0.00129014	0.0165609	0.0109176	0.00568271	0.00504012	0.00826173	0.00413744	0.00388725	0.0109814	0.037311	0.00634463	0.00998878	0.0136614	0.00477737	0.014594	0.0229083	0.0111393	0.02201	0.00313948	0.00287386	0.0137269	0.00636116	0.149449	0.0158732
LYS20	other	0	0	0	0.00079412	0.000395892	0	0.000614372	0	0	0	0.00246937	0	0	0	0	0	0	0	0	0.000360255	0	0.00190783	0.000712846	0.00295133	0.00302822
LYS4	other	0	0	0.0131212	0	0	0	0	0.0119644	0.0162156	0	0.0121339	0	0.014228	0.0135191	0	0	0.006598	0	0.0476534	0.00343107	0.00903491	0.00718597	0.00974844	0.0125391	0.00083035
MAE1	other	0	0	0	0	0	0	0	0.000693696	0	0	0.0031393	0	0.00448238	0.000529233	0.000278795	0.000303061	0	0.00279619	0.00272421	0	0	0	0	0.0433534	0
MAK16	ribosome AF	0	0.00828049	0.013856	0	0.00830031	0.0107791	0.00207863	0.00860636	0.00199629	0.00139673	0.00225747	0.00321283	0	0	0.00122879	0	0	0	0.00236729	0.000285823	0.00484509	0.00290484	0.00137301	0.0252883	0.0107206
MAK21	ribosome AF	0	0	0.00586768	0	0	0	0	0	0.0204924	0.0279097	0.0553229	0.0298242	0.0261204	0	0.00341908	0.0283625	0.00151223	0.00705613	0	0.013189	0.0077285	0.0174566	0.0131884	0.0248542	0
MAK5	ribosome AF	0.0110225	0.0208343	0.104216	0.0496517	0.0108039	0.0709786	0.0183267	0.0261385	0.0329712	0.0591247	0.0201188	0.0566987	0.0692738	0.0239785	0.0353619	0.0480311	0.0323175	0.0125597	0.079877	0.0164232	0.042792	0.0277062	0.0107964	0.141732	0.10083
MAM33	other	0	0	0	0	0.101557	0.0024379	0.00388419	0	0.0612057	0	0	0	0.00889036	0.028027	0	0	0	0.00258396	0.00171625	0	0.134397	0.0839568	0.00236386	0	0.0657432
MBF1	other	0	0	0.00161804	0.00113415	0	0	0	0	0	0	0	0	0.00189016	0	0	0	0	0.00233825	0	0	0	0	0	0.00215119	0
MCK1	other	0	0	0	0.00122229	0	0	0	0	0	0	0	0	0	0	0	0	0	0	0	0	0	0	0	0.00903503	0
MCM10	other	0.00839775	0.00635507	0	0.00453549	0.00376779	0.00144018	0.00315249	0.00285761	0.00142758	0.00213136	0.00368024	0	0.00210802	0	0.0027661	0	0.00347996	0.00340558	0	0.00144555	0.000858681	0.000884714	0.00281619	0	0
MCM2	other	0	0	0	0	0	0	0.00096271	0	0	0	0	0	0	0.00132286	0	0	0	0	0	0.00318042	0	0	0	0.0113233	0.00264752
MCM3	other	0	0	0	0	0	0	0	0	0	0	0	0	0	0	0	0	0	0	0	0	0	0	0	0.00481908	0
MCM4	other	0	0.000944036	0	0	0	0	0	0	0	0.00378741	0.0153234	0.00266764	0.00360237	0	0.00142361	0	0	0	0	0	0	0.00174562	0.000548269	0.0575549	0
MCM6	other	0	0	0	0.000690755	0	0	0	0	0	0.000968252	0	0	0.00148362	0.000487831	0	0	0	0.00138062	0	0	0.000383896	0.000414825	0	0.0464437	0
MCX1	other	0	0	0	0.000741634	0.000813877	0.00161551	0	0.00108562	0.00106467	0	0.00803864	0.00169912	0	0	0	0.000330895	0	0	0	0	0	0	0	0.0349601	0
MDJ1	other	0.0034366	0.00253916	0.0124648	0.00538973	0.00667078	0.00929284	0.0281038	0.00307188	0.0115784	0.00890048	0.0215832	0.00522315	0.00309393	0.00897616	0.00679685	0.026783	0.00531789	0.0215134	0.0124443	0.00340856	0.011936	0.0211666	0.0188362	0.060597	0.024096
MDN1	ribosome AF	0	0.000668357	0.00187662	0.00062732	0	0	0	0.000263953	0	0.000380991	0	0.00208564	0.000447608	0.00220579	0	0	0	0	0.00259154	0	0.000923095	0.00152578	0	0.0158386	0
MED1	other	0	0	0	0	0	0.00413154	0	0	0	0	0	0	0	0	0	0	0	0	0	0	0	0	0	0.00781024	0
MED4	other	0	0.00268704	0	0	0.00113126	0	0	0	0	0	0.00332162	0	0	0	0	0	0	0.0104854	0	0.00112238	0	0	0	0	0.0116813
MES1	other	0.0032302	0.000890486	0	0	0.000482675	0.00274977	0.00144486	0.00752	0.0029913	0.024657	0.0476146	0.0131721	0.0159753	0.00234815	0.0016	0.000821242	0.0110451	0.00190465	0	0.002544	0.000861317	0.00245263	0.00178654	0.188323	0.0210004
MET10	other	0	0	0	0	0	0	0	0	0.000925269	0	0	0	0.00368834	0	0	0	0.00154671	0	0.00611167	0	0	0	0	0.00353799	0.00367456
MET17	other	0.00323228	0.00135893	0	0.00357351	0.000672724	0.00646691	0.0124906	0.00548277	0.00884969	0	0	0	0.0105746	0.00618577	0.0067711	0	0.00954649	0.00214233	0.0458764	0.00830203	0.0015609	0.0115568	0.00107929	0.0122085	0.0225783
MET18	other	0	0	0.00109425	0.000951075	0	0	0	0	0	0.00138506	0.002149	0	0.00253721	0.00169737	0	0	0	0	0	0	0	0.000570628	0	0.0266226	0
MET6	other	0	0.00220672	0.0062312	0.0011802	0	0	0.0035404	0	0.00187468	0	0	0	0.00529665	0	0.00201073	0.00637242	0.00179313	0.00300336	0.0123927	0.00237616	0	0.00387922	0.00348528	0.00262497	0.0380463
MEX67	ribosome AF	0.00621764	0.00511938	0.00429548	0.0242611	0.00524304	0.00819816	0.00560331	0.0345009	0.0109641	0.0180583	0.0721398	0.0220726	0.0281039	0.0285901	0.0257833	0.0281008	0.0151083	0.00506637	0.00742849	0.0128727	0.0143833	0.0174104	0.0014999	0	0.00168415
MFT1	other	0	0	0	0	0	0.00114433	0.000798386	0.0028775	0.00116168	0.00147744	0	0	0.00281039	0.000980022	0	0.00242319	0.00170855	0.00682364	0.00474631	0.00237157	0.000952502	0.00060908	0.00138646	0.00147711	0.00361826
MGM101	other	0	0.000556398	0.00131033	0.00139196	0.000795579	0	0	0	0.000995805	0.00153027	0.0208968	0.00449177	0.00351058	0	0.00374252	0.00344847	0.000825628	0.00395049	0.00136195	0.000749202	0.00239759	0.000958878	0.00281039	0.00368083	0
MIR1	other	0	0	0	0.00254152	0	0	0	0	0	0.00244913	0.0110119	0	0	0	0	0.00658997	0	0	0	0	0	0	0	0.0462715	0
MIS1	other	0.169789	0.404912	0.617118	0.352007	0.401799	0.56158	0.270728	0.412183	0.302997	0.392912	0.383546	0.48263	0.358001	0.329073	0.334328	0.429141	0.267789	0.640672	0.504289	0.353008	0.481749	0.337957	0.261106	0.221148	0.571805
MKT1	other	0.00291077	0.0145433	0.0317311	0.00840277	0.0287486	0.0214205	0.0258123	0.0683407	0.034305	0.0184996	0.0719587	0.0323829	0.00207494	0.0590168	0.046899	0.0299185	0.013464	0.0406192	0.0677516	0.0042996	0.0174125	0.0110105	0.00949777	0.0113064	0.0739915
MLC1	other	0	0	0.00529698	0	0	0	0.00288281	0.00142598	0	0.000896769	0.00154353	0.00188895	0	0	0	0.00103415	0.000545915	0.00507626	0.00332204	0	0	0.000522203	0	0.00881995	0.00806075
MLH1	other	0	0	0	0	0	0	0	0	0	0	0	0	0	0	0	0	0	0.00388922	0	0	0	0	0	0.00292609	0
MMS1	other	0.00297119	0.001918	0	0.00296518	0.00199752	0	0	0.00406113	0	0.00553681	0.0129959	0	0.00479203	0	0.00399261	0.00646574	0.00691694	0.0048135	0.00562787	0.000901435	0.00545546	0.0016817	0.000972932	0.00188024	0.000502939
MNP1	other	0.000829128	0.0186951	0.0309464	0.00988443	0.00254258	0.0211278	0.0242453	0.00903378	0.0213919	0.0100801	0.0144274	0.00997944	0	0.0136069	0.00172101	0.0144286	0.0181647	0.00324153	0.0438107	0	0.00638955	0.0114103	0.00384528	0.00498478	0.0197252
MOT3	other	0	0	0	0	0	0	0	0	0	0.00180057	0.00537416	0.00345645	0.00430189	0	0	0.00151877	0	0.004108	0	0	0.00260969	0	0	0	0
MPD1	other	0.00832908	0.00807237	0.0138613	0.0190406	0.0102712	0.00923897	0.0101421	0.00611512	0.022545	0.010735	0.026518	0.0115418	0.0180685	0.00531862	0.0145241	0.00898414	0.00929073	0.00590344	0.021489	0.0133202	0.00970912	0.0111516	0.0104976	0.00803081	0.0113108
MPM1	other	0	0	0	0	0	0.000387616	0	0	0	0	0.00746472	0	0	0	0	0	0	0	0.0027204	0	0	0	0	0.0249821	0
MPP10	ribosome AF	0.000922247	0	0.0118201	0.00634803	0.00235908	0.00648283	0.00779319	0.0183514	0.00377892	0	0.00784495	0	0.0051567	0.00558174	0.00501064	0	0	0.0354184	0.0118701	0	0.00402335	0	0.00273157	0.0191853	0
MRD1	ribosome AF	0.00523157	0.0220937	0.0137945	0.0142134	0.00661641	0.00784357	0.00165627	0.0240965	0.00488443	0.0100608	0.0268966	0.00696497	0	0.0181184	0.0186997	0.0323069	0.00845281	0.00209785	0.00206167	0.0096977	0.00392067	0.00142601	0.00188256	0.00408605	0.00861789
MRH1	other	0	0	0	0.00331164	0	0	0	0	0.00259448	0	0	0.0106667	0.00546357	0	0	0.0181732	0	0	0	0	0	0.0077367	0.0083818	0	0
MRH4	other	0	0	0.000982577	0.00112671	0	0	0	0.000904793	0	0	0	0	0	0	0	0	0	0	0.00166249	0	0.00106156	0	0	0.00777639	0
MRP1	other	0.00238412	0.00362883	0.00275469	0.00163329	0.00302883	0.00604253	0.00361125	0.00579402	0.00559104	0.00463989	0.00692483	0.0137235	0.00211281	0	0.000806796	0	0.00763552	0	0.00293982	0.00261424	0.0109138	0.00235048	0.000665311	0.00902955	0.00584192
MRP20	other	0	0	0.0161819	0.00872421	0.00573551	0.0105871	0.00669226	0.00637535	0.00946776	0.00985967	0.00835961	0.00684572	0.0114768	0.00613466	0	0.0109438	0.00708803	0.00562536	0.0166233	0.00243721	0.0139904	0.00693351	0.00397585	0.013732	0.0126776
MRP4	other	0	0.00258602	0.00196651	0.00189165	0.00493214	0	0	0.0027067	0	0	0	0.0104006	0	0	0	0.00107594	0.00120238	0.000934448	0	0.00271043	0.0057104	0.00411195	0.00253026	0.00745725	0.00161522
MRP51	other	0	0	0	0	0.00225175	0	0	0	0.00286785	0.00254067	0	0.00428899	0	0	0	0	0	0	0	0.00211292	0.00232489	0	0.00176813	0	0
MRP7	other	0	0.00118163	0.00724287	0.00180978	0.00283017	0.0091303	0.00260423	0.00348563	0.00423253	0.00467297	0	0.00715601	0.00411668	0	0	0.0113205	0.00392809	0	0	0.00408144	0.0127581	0.00574087	0.00429797	0.00893496	0
MRPL1	other	0.00111649	0.00338695	0.00354757	0.0028478	0.00139145	0.00258508	0.00474624	0.00658927	0.0035811	0.00311347	0.00979604	0.00564756	0.00310205	0.00303863	0.00789612	0.00653215	0.00575702	0	0.00737013	0.00177427	0.00440646	0.00370282	0.00150004	0	0
MRPL10	other	0	0	0.0037136	0.00285991	0.00228887	0	0.00302141	0	0.00284192	0.00686644	0.00445562	0.00658543	0.0048302	0	0.00612566	0.00702106	0.00554206	0	0	0	0.00614779	0	0	0.00398165	0
MRPL11	other	0	0.00193234	0.0153653	0.00670715	0.00617936	0.00342204	0.0101584	0.00538117	0.00932494	0.0040439	0.003859	0.00357666	0.00489339	0	0.0059118	0.0032805	0.00393897	0.0118312	0.00663123	0.00498627	0.00866753	0.00620445	0.00342006	0.0276871	0.0198278
MRPL13	other	0	0.00050885	0.0383389	0.00948664	0.000237989	0.0152637	0.00251105	0.00823081	0.0133604	0.0118838	0.00655008	0.00273136	0.000482808	0.00663416	0.0100893	0.0137072	0.0130012	0	0.0259733	0.00288597	0.019578	0.00832426	0.00088881	0.0105551	0.0236907
MRPL15	other	0.0027016	0.00477817	0.0250526	0.0172068	0.00820934	0.0198204	0.00239679	0.00919712	0.0166453	0.0140726	0.00593063	0.00871518	0.00681772	0.00553217	0.0154815	0.0188316	0.00963861	0	0.016747	0.00356952	0.019048	0.00244562	0.00101358	0.0252251	0.00680402
MRPL17	other	0.00413411	0.0117359	0.0116521	0.00332982	0.0112854	0.0208097	0.00652602	0.0104858	0.0045541	0.0172247	0.0082614	0.00516692	0.00548859	0.00288908	0.0104012	0.0138721	0	0	0.00193258	0.00433561	0.0125163	0.000972938	0.00066323	0.011269	0.00649768
MRPL22	other	0.00406027	0.00655701	0.0134305	0.00318386	0.00118349	0.0149761	0.00705493	0	0.00805706	0.0075448	0.00707791	0.00468885	0.00206931	0.00179684	0.00587821	0.0125679	0.00640805	0.00200409	0.00949358	0.00434555	0.00899208	0.00624308	0.00333884	0.0113113	0.0100644
MRPL24	other	0	0.00142767	0	0.00281375	0	0.00617743	0	0.00489287	0	0.00495396	0.00135084	0.00324752	0.00261185	0.00157412	0.00180525	0.00209218	0.00270435	0.00156975	0.00354923	0	0.00106873	0	0	0.0031577	0
MRPL25	other	0	0.00396739	0.0105068	0	0	0.00828294	0	0.00355576	0.00361684	0.00361464	0	0.0034644	0	0.00514938	0	0.00727639	0.00669013	0.00281892	0	0	0.00450984	0	0	0	0
MRPL3	other	0.00348631	0.0142131	0.0656713	0.0371244	0.0098854	0.0493473	0.0249663	0.020254	0.0265812	0.0315969	0.0128703	0.0145114	0.0282542	0.00753069	0.0210426	0.0217662	0.0183244	0.00331602	0.0298661	0.00710585	0.0408484	0.0216199	0.0105564	0.062718	0.0198413
MRPL35	other	0.000837192	0.00383115	0.0136532	0.0017693	0.00264709	0.0131118	0.0117533	0.0151656	0.00874905	0.0109616	0.00305656	0.0109956	0	0.0033487	0.0155234	0.0168227	0.00670812	0.00352986	0.00420526	0.00572715	0.0192827	0.0106934	0.00194586	0.00400634	0.00625806
MRPL36	other	0.000688693	0.00528993	0.00376418	0.000625311	0.00543386	0.00732457	0.00908718	0.00763061	0.00933538	0.0067091	0.00161815	0.00213296	0.00727756	0.00460877	0.00921215	0.00694549	0.00817687	0.00603562	0	0.00308886	0.0132054	0.00442006	0.00376278	0	0
MRPL4	other	0.00165025	0.00441441	0.00871681	0.00824456	0	0.0203666	0.00609102	0.00503306	0.0115454	0.00256203	0	0.00462468	0	0.00144983	0.00423067	0.00335951	0.0056434	0.0016451	0.0165987	0.00126939	0.0139031	0.00549425	0.00350213	0.0290976	0.0134864
MRPL40	other	0	0.00352578	0.0144567	0.00652834	0.00532512	0.00729131	0	0.00837014	0.00281949	0.00474065	0	0.00745669	0.00903455	0.00150999	0	0	0	0	0.0114689	0	0.00739407	0	0.00165434	0.0100826	0.0160844
MRPL6	other	0	0	0.0009652	0	0	0	0	0	0	0.00174764	0	0	0.000750961	0.000430679	0.000333651	0.00116125	0	0	0	0	0	0	0	0.0120064	0
MRPL7	other	0.00206242	0	0.00368078	0.00250637	0	0.00447395	0.00607281	0.00264497	0.00323113	0.0114045	0	0	0.00255054	0	0	0.00396938	0.0035395	0	0	0.00441839	0.00777833	0.00263792	0	0	0.00275367
MRPL8	other	0	0	0	0	0	0	0.00114802	0.0017659	0.0025906	0	0.00135298	0	0	0	0.0023022	0	0	0	0.00293879	0	0	0.00248218	0	0	0
MRPL9	other	0	0.000299197	0	0	0	0	0	0.00184761	0	0.00477869	0	0	0	0	0	0.00041243	0	0	0	0	0.00213766	0.000306809	0	0.0172904	0.000338653
MRPS17	other	0	0	0	0.00683422	0	0	0.00529287	0.00786212	0.0130029	0.008405	0	0.00992238	0	0	0.00373354	0	0.00802728	0	0	0	0.00534755	0.00222771	0	0.0086661	0
MRPS18	other	0.00178578	0	0.00194439	0.00114133	0.00447585	0.00700839	0.0040487	0	0.00454408	0.00605366	0.00988712	0.00844335	0.00520608	0.00810593	0.00955702	0.00786091	0.00851818	0	0.00141991	0.00332644	0.00207263	0.00444468	0.00234346	0.00212017	0
MRPS5	other	0	0.00439224	0.00801978	0.00196719	0.002746	0.00917621	0	0.0135833	0.00814518	0.00452026	0.0112017	0.0246152	0.000887339	0.0042889	0.00865113	0.0038499	0.00804877	0.00100768	0.006788	0.00549785	0.012081	0.00274412	0.000754978	0	0.0101119
MRPS8	other	0	0	0	0.00143053	0	0	0	0.00319063	0.00136385	0.000918183	0	0	0	0	0.00129459	0.000811738	0	0	0	0	0	0	0	0.00216433	0
MRS6	other	0	0	0	0.000408662	0	0	0	0	0	0.000330714	0	0	0.000737087	0	0	0	0.000251667	0	0	0	0	0.000392859	0	0.00741393	0
MRT4	ribosome AF	0.0116658	0.0649794	0.132161	0.0808283	0.0848956	0.175238	0.106523	0.111002	0.0962813	0.0807988	0.0255282	0.0570212	0.0275714	0.0430114	0.0343321	0.0700789	0.0615009	0.13564	0.0674859	0.0919647	0.11144	0.0688949	0.0827913	0.0898176	0.126275
MSC3	other	0.000727881	0.00304355	0.00404609	0.00459495	0.00941698	0.00168844	0.0139288	0.00420723	0.00166445	0.00138704	0.0055076	0	0	0	0	0.0011929	0	0.0129809	0.00216658	0.00305132	0.00160006	0.00433952	0.00124449	0.0232545	0.0196472
MSC6	other	0	0	0	0.0011002	0	0.00112761	0	0	0	0	0	0	0	0	0	0	0	0	0	0	0	0	0	0	0.00420771
MSK1	other	0.000402593	0.00391671	0	0.00197332	0	0	0.00712822	0.00414048	0.00998937	0.00252259	0	0.0102628	0	0	0	0.000183747	0.000784741	0	0.00108075	0.000185887	0.0052483	0.01706	0	0	0
MSL5	other	0.00573995	0.00519341	0.008711	0.0102963	0.0114893	0.0096315	0.00308082	0.00432697	0.0125527	0.0164312	0.0262409	0.0240164	0.0153803	0.0204508	0.0179303	0.00713098	0.0120387	0	0.00700702	0.00237116	0.00559055	0.0016295	0.00336688	0	0.00456323
MSS116	other	0.0599826	0.0986223	0.0787601	0.108884	0.0611035	0.0991443	0.0578153	0.136317	0.147556	0.10501	0.187175	0.0863184	0.165793	0.133626	0.0921394	0.145688	0.114136	0.0152095	0.155012	0.0668036	0.114962	0.106417	0.102094	0.0376656	0.102475
MTC1	other	0	0	0	0	0	0	0	0	0.00092907	0	0.000805784	0	0.00166157	0	0	0	0	0	0	0	0	0.000881075	0	0.0116897	0
MTF2	other	0.00220217	0.027762	0	0	0.0189824	0.00299039	0.0041083	0.0156192	0.00264008	0	0.020887	0	0.0365532	0	0.0358182	0.00384475	0.0248574	0	0.0665129	0.0221901	0.00255788	0.0224945	0.0254733	0	0
MTR10	other	0	0	0	0	0	0	0	0	0	0.000854932	0	0	0	0	0	0	0	0	0	0	0	0	0	0.00766437	0
MTR4	ribosome AF	0.0140864	0.0100141	0	0	0.00930877	0.00841457	0.0105747	0.00518525	0	0.000481162	0.0166056	0	0.00215467	0	0	0.00217021	0.00869848	0	0.00221052	0.0103686	0	0.00136155	0.00545331	0.0180173	0.00254145
MUD2	other	0.00554098	0.00611264	0.00170062	0.0132661	0.00722127	0.0090666	0.00580644	0.0290983	0.0035081	0.0299161	0.0427654	0.0350319	0.0215073	0.0202514	0.0285621	0.0146421	0.0255423	0.00789617	0.0192695	0.0230667	0.00874126	0.00858166	0.00647163	0.00457497	0
MUK1	other	0	0	0	0	0	0	0	0	0	0	0	0	0	0	0	0	0	0	0	0	0	0	0	0.00195602	0
MYO1	other	0.00111548	0.00578976	0.112745	0	0.00257776	0.00422209	0.00163208	0.0071466	0	0.00507832	0	0.00808369	0	0.00136095	0.00629451	0.00434517	0	0	0	0	0	0	0	0.000667458	0
MYO2	other	0.0232244	0.0336288	0.017224	0.0135991	0.00596135	0.0160933	0.00672723	0.00633719	0.00143238	0.0328395	0.0290957	0.0202858	0.0181673	0.00500035	0.0223143	0.0263536	0.0191083	0.00641771	0.016766	0.0296328	0.0172152	0.0285902	0.0167438	0.0763001	0.0367973
MYO3	other	0.00481524	0.00403545	0.00479826	0.00254609	0.00144185	0.000910407	0.000488805	0.00082441	0.000757638	0.00308894	0.00150567	0	0.00328545	0.00235604	0.00270371	0.00360201	0.00352401	0	0.00293689	0	0.00065337	0.00686658	0	0.0147029	0.00376079
NAB2	other	0.00788743	0.00386991	0	0.0105203	0.0028012	0.013413	0.0044828	0.00655369	0.00378084	0	0.0147901	0	0.00971554	0	0.00599155	0	0.00519022	0	0.00415245	0.00377378	0	0.0113605	0.00246214	0	0
NAB6	other	0	0	0	0	0	0	0	0	0	0	0.0349632	0	0	0.000460608	0	0	0	0	0	0	0.00112256	0.00131407	0	0	0
NAM2	other	0.00116758	0.00181253	0.001651	0	0	0	0	0	0	0.00158263	0.0053718	0	0	0	0.00523385	0.00442085	0.00146016	0	0.00212622	0.00160213	0.00222411	0.00398739	0.00434151	0	0.00449006
NAM7	other	0	0.00131815	0.00500655	0.00300491	0	0.00178732	0	0.00279973	0	0.000707797	0.0235217	0.00216694	0.0116367	0	0.0016094	0	0	0	0.00237752	0.000795518	0.00256064	0.00163651	0	0.0338329	0
NAM9	other	0.00112499	0.00281872	0.00499735	0	0	0	0.00342829	0.00287943	0.0030686	0.00666741	0.00632677	0.0233516	0.00524455	0.00170237	0.00354457	0.00247151	0.00745566	0.00212602	0.00163505	0.00406732	0.00916547	0.00684412	0.00130772	0.00613139	0.00832792
NAN1	ribosome AF	0	0	0.00250884	0	0	0.00413988	0.00101455	0.000881257	0	0.00115316	0.00562447	0	0.00178413	0	0.00096606	0.00111797	0.000834709	0	0	0.00068513	0.000716302	0	0.000945316	0.00302348	0
NAP1	other	0	0.00137862	0.0066591	0.00664989	0.000595194	0.0242024	0.00751197	0.000744155	0.0003045	0.00650017	0.00331767	0.00347184	0.0045532	0.000426953	0	0.000511964	0.00281257	0.00105306	0.000640745	0.000539313	0	0.00737239	0.00133987	0.0257827	0.0287144
NAT1	other	0.0240359	0.028541	0.10698	0.21021	0.0146721	0.0335913	0.386608	0.229973	0.0414325	0.363689	0.243908	0.245325	0.00125661	0.00115869	0.57957	0.00610564	0.0582326	0.00323597	0.0222257	0.0782397	0.0365383	0.12788	0.0573131	0.000873082	0.146116
NAT5	other	0	0	0	0.00769459	0	0.0021213	0.00393252	0.0222265	0.00459168	0	0	0	0	0.00302241	0.00335609	0.00171765	0.00498842	0	0.00783807	0.0031211	0	0.00327867	0	0	0
NCL1	other	0.000796555	0.00235123	0.000563243	0.000678952	0.00148566	0.00157574	0.0276434	0.00287617	0.0010075	0.0192535	0.00268351	0	0.000934051	0	0.027085	0	0.000483225	0	0.0467621	0.0735543	0.034458	0.0421693	0	0	0.00152483
NCS2	other	0	0	0.00623169	0	0.00529532	0.00419717	0	0.00689237	0	0.0029455	0.00512956	0	0.00213874	0	0	0	0.00119225	0	0.0021623	0	0.000997024	0.00123191	0.000706466	0.016789	0.0020986
NEW1	ribosome AF	0.00834987	0.00122956	0.0167618	0.000794521	0.00158123	0.00061882	0.000585531	0.00082501	0	0.00484564	0.0171148	0.000738168	0.0179879	0.000774424	0.000561614	0.00431259	0.00397332	0.00220446	0.0408187	0.000796511	0.0141675	0.0121165	0.00102505	0.0481505	0.00524891
NGG1	other	0	0	0	0	0	0	0	0	0	0	0	0	0	0	0	0	0	0.00380695	0	0	0	0	0	0	0.00603575
NHP2	ribosome AF	0.0146679	0.0300631	0.0817322	0.0549369	0.0244058	0.0547809	0.0414409	0.0758774	0.0212366	0.0136881	0.082817	0.0644375	0.0158311	0.0233988	0.0477456	0.0117046	0.0122927	0.0922959	0.00671846	0.00797215	0.00892371	0.00924379	0.0128358	0	0.0580478
NIC96	other	0	0	0	0	0	0	0	0	0	0	0	0	0	0	0	0	0	0	0	0	0	0	0	0.0167044	0
NIP1	translation factor	0.0153867	0.00557849	0.107198	0.027134	0	0.025388	0.01351	0.0621844	0.00861708	0.0237937	0.0155335	0.217046	0.00353567	0.0138179	0.104701	0.0238592	0.0509371	0.0045568	0.00973702	0.0228477	0.0275557	0.0255442	0.0136579	0.0790584	0.0302788
NIP7	ribosome AF	0	0	0.0349641	0.0028022	0.00226765	0.0160122	0	0.0134053	0	0.00914692	0	0	0	0	0	0	0.0050573	0	0	0.00328691	0	0	0	0.0447171	0.0151593
NMD3	ribosome AF	0.00132818	0.00255845	0.00112973	0.00072295	0.0023274	0.00408924	0	0	0.00104458	0.00472028	0.00845947	0.00441933	0.00993365	0.00230512	0	0.00300874	0	0	0	0.00350702	0.00158557	0.00220017	0.000108226	0.179312	0
NMD5	other	0	0	0	0	0	0	0	0	0	0.00099597	0	0.00925948	0	0	0	0	0	0	0	0.000574577	0	0	0	0.012333	0
NOB1	ribosome AF	0.00296067	0.00092193	0.000854884	0.003082	0.00578674	0.00362495	0.00168056	0.00449117	0.00258383	0.0052935	0.0406607	0.00374835	0.000319105	0.00167967	0.00565536	0.00284741	0.00130969	0.0057153	0.0159833	0.00302189	0.00273461	0.00333294	0.00311664	0	0.0417278
NOC2	ribosome AF	0	0	0.00674139	0.00349089	0.00351387	0.00583783	0	0.000390559	0.00184189	0.00936783	0.00427736	0.00632232	0.0054692	0	0	0	0.00336577	0.00363153	0	0.00260559	0.00651887	0.00217583	0.0016064	0.0131565	0.00206629
NOC3	ribosome AF	0.0072807	0	0.0039291	0.00375754	0	0.00369793	0.00133692	0.00929358	0.00631894	0.00606408	0.00553503	0.00158962	0.00217533	0	0.00921694	0.00676573	0.0113807	0	0	0.00587864	0.00191427	0.00303565	0.00164081	0.0147427	0.00214082
NOC4	ribosome AF	0	0.00108477	0	0	0	0	0.00200246	0	0.00152154	0.00167662	0.00660111	0.00244723	0.00185744	0.00271908	0.00457608	0	0.00135584	0	0.00430668	0.000512947	0	0.00081621	0.00131197	0.0026068	0
NOG1	ribosome AF	0.150963	0.127231	0.248556	0.0272008	0.0415329	0.144974	0.0816447	0.0666216	0.0480759	0.0353003	0.375387	0.037754	0.0966343	0.0409574	0.0405937	0.0444243	0.0598909	0.0498163	0.125045	0.0117718	0.0624746	0.050729	0.018473	0.123449	0.233575
NOG2	ribosome AF	0.00893203	0.0353601	0.0474449	0.0128955	0.0230571	0.0441015	0.0311814	0.01719	0.0391778	0.0479744	0.0402854	0.0181413	0.0115125	0.0236303	0.0515625	0.0401472	0.0290317	0.026708	0.0409036	0.0161753	0.0298951	0.0234037	0.00494227	0.0661782	0.0316574
NOP1	ribosome AF	0.123853	0.188976	0.110582	0.0638269	0.0807865	0.157864	0.0385199	0.101913	0.0606879	0.142768	0.291061	0.103288	0.344539	0.105448	0.0896187	0.146719	0.109323	0.0556459	0.274094	0.0773705	0.0622028	0.0634101	0.0626175	0.22185	0.141105
NOP10	ribosome AF	0.00537018	0.00726631	0	0.0153545	0	0.00795131	0	0	0.00631644	0	0.0145838	0.00870941	0.010259	0.00615615	0.00927621	0	0	0	0.00881716	0.00342809	0.00492005	0	0.00336575	0.00651974	0.00780621
NOP12	ribosome AF	0.0060481	0.0314289	0.0995114	0.0608083	0.0513054	0.208608	0.0245586	0.0437927	0.054787	0.0853785	0.0765841	0.0731437	0.0523279	0.0292205	0.0116933	0.063375	0.0385716	0.0171601	0.0819784	0.0292533	0.0900443	0.0679561	0.0295073	0.103504	0.120238
NOP13	ribosome AF	0.000964586	0.0296452	0.116066	0.0477602	0.0503246	0.127516	0.00444888	0.0649796	0.041754	0.0318918	0.0380391	0.0190107	0.0373469	0.00417218	0.0206803	0.0353543	0.0286574	0.0154529	0.105966	0.0211251	0.0407747	0.023887	0.00596887	0.124321	0.123918
NOP14	ribosome AF	0.00523081	0	0.000775403	0.000667601	0	0	0	0	0	0	0.0207997	0	0	0.00170449	0	0.00200104	0.00373191	0	0	0	0	0	0.00141422	0.00531636	0.0154891
NOP15	ribosome AF	0	0.0554654	0.0126371	0	0	0.00413402	0.00153895	0	0	0	0	0	0	0	0.0462086	0.00326224	0.00402513	0	0	0	0.00368468	0.0371086	0	0	0.00762994
NOP16	ribosome AF	0.00181828	0.0109861	0.0103573	0.0137709	0.0189652	0.01873	0.00995479	0.0138739	0.0150626	0.00455382	0.00497297	0.00479867	0.00471018	0.00555756	0.0111946	0.00332579	0.00665635	0.0351973	0.0201719	0.00567251	0.00440646	0.00454104	0.00592894	0	0.0216651
NOP2	ribosome AF	0.00509025	0.0411235	0.115074	0.0624507	0.0372612	0.104222	0.0482529	0.0333236	0.0570546	0.049413	0.040591	0.0322412	0.0396352	0.034404	0.0319348	0.0368142	0.0447471	0.00312146	0.103659	0.0077445	0.06294	0.0341272	0.0158041	0.109783	0.123867
NOP4	ribosome AF	0.00297169	0.00630051	0.0211666	0.0136217	0.00885499	0.012708	0.0096477	0.017253	0.0177257	0.0122136	0.0172706	0.0222239	0.0174033	0.0142027	0.023665	0.0193898	0.0208214	0.0108672	0.00869742	0.00887652	0.0150579	0.00988525	0.00461286	0.00197783	0.0296361
NOP53	ribosome AF	0.00417809	0.00576614	0.00871294	0.0054068	0.0063639	0.00847827	0.00930899	0.0172037	0.0112247	0.00776571	0.0085083	0.00618179	0	0.00553069	0.011279	0.00731303	0.00930476	0.0376939	0.0109931	0.00535546	0.00934792	0.00655034	0	0.00218086	0.0221747
NOP56	ribosome AF	0.126915	0.125273	0.179012	0.160381	0.0911847	0.128401	0.0998066	0.14932	0.181926	0.239125	0.322791	0.180804	0.401969	0.186706	0.137482	0.20193	0.19744	0.160681	0.355851	0.103695	0.149685	0.1193	0.182605	0.232485	0.444563
NOP58	ribosome AF	0.0342904	0.0341328	0.0575877	0.0700649	0.0256877	0.0161073	0.0247061	0.0726578	0.0837862	0.183251	0.290063	0.0966658	0.11813	0.0790521	0.0689624	0.10041	0.0848572	0.0418681	0.105451	0.0573129	0.079785	0.0351909	0.0547058	0.142389	0.169077
NOP6	ribosome AF	0.000268874	0.018037	0.0132195	0.0296031	0.0123849	0.0288139	0.00330699	0.0232627	0.0113374	0.00200934	0.178495	0.00288375	0	0.00512463	0.00140583	0	0.00213273	0.0127376	0.0290525	0.00152485	0.00410193	0.00178789	0.0530645	0.0290264	0.0455585
NOP7	ribosome AF	0.0174306	0.0134824	0.0660973	0	0.0200071	0.0628797	0.0289359	0.0366329	0.0207634	0.03558	0.0201611	0.0148454	0.0150665	0.00861127	0.0159922	0.0104217	0.0211706	0.0254628	0.00392312	0.0113165	0.0210195	0.0134506	0.0153927	0.0525861	0.0716403
NOP8	ribosome AF	0.0515395	0	0.00273397	0.0375854	0.00905208	0.0028576	0	0.000906593	0	0.0228136	0	0	0	0	0	0	0	0.00182423	0	0	0.000316838	0	0.00104905	0.00833401	0.00750454
NOP9	ribosome AF	0.0148342	0.0220532	0.00503559	0.00825611	0.0154547	0.0136481	0.00110888	0.0415261	0.0196651	0.0445149	0.0873216	0.0246934	0.0318542	0.0213525	0.0223089	0.0331811	0.0171526	0.00273467	0.00902334	0.00895682	0.011824	0.00615189	0.00850289	0.0353704	0.0252432
NPA3	other	0	0	0.00205204	0	0.000772054	0	0	0	0.000964943	0.00104458	0.00873381	0.00218418	0.00428063	0	0	0.000379712	0.00169429	0.00141681	0.00223494	0	0	0	0.000629354	0.0648788	0.00121934
NPC2	other	0	0.00206649	0	0.00111712	0	0.00101931	0	0	0	0.0116817	0.00421635	0	0.00185302	0.00108289	0	0.00118077	0.00169956	0	0	0.000722423	0	0.00140534	0.00121687	0.031827	0.00545927
NPL3	other	0.0489066	0.123693	0.03788	0.194123	0.091467	0.0765855	0.0628121	0.325494	0.0324976	0.088265	0.187274	0.319168	0.177383	0.132356	0.190009	0.162846	0.178322	0.0429256	0.132468	0.152568	0.041787	0.0667252	0.055198	0.0373838	0.0177259
NPL6	other	0	0.00186282	0.00581637	0.00314187	0.00372758	0.00383672	0	0.000421581	0	0	0	0	0	0.00610048	0.00475797	0	0	0.0012808	0.00972513	0	0.000950525	0.00086715	0	0.0155433	0.00261852
NRD1	other	0	0	0	0.000668555	0	0	0	0.00196452	0	0.00169246	0.00895547	0.00222701	0	0	0	0.00328766	0	0.000592889	0	0	0	0	0	0.000578985	0
NRP1	other	0	0.000674657	0	0	0.000464529	0	0	0.00105043	0	0	0	0.0026018	0	0.00193645	0	0	0	0	0	0	0	0	0	0.00671341	0
NSA1	ribosome AF	0.00128968	0.00311544	0.0171795	0.00438476	0.00105886	0.0103632	0.00408966	0.00459191	0.00317985	0.00884265	0	0.00255397	0.00405355	0.00600365	0.00207163	0.00454388	0.00516653	0	0.0121049	0.00217513	0.00645998	0.00627632	0.000435058	0.00242572	0.0182363
NSA2	ribosome AF	0.00212215	0.00134858	0.00746166	0.00196031	0.00131021	0.00726227	0.00272472	0.00835813	0	0.0121808	0.0156257	0.0027797	0.00312259	0.00733766	0	0.00347286	0.00353993	0	0.0135203	0.00194633	0.00823879	0.0042858	0.0034685	0.00280137	0.00900877
NSR1	ribosome AF	0.0181665	0.0375302	0.0472023	0.0671267	0.0342201	0.0242474	0.0337056	0.0241128	0.04089	0.00771361	0.0409312	0.0142672	0.0276538	0.0105807	0.0244919	0.0324644	0.024707	0.033343	0.0243525	0.0323033	0.0329539	0.0184462	0.05071	0.0409133	0.0976084
NTG1	other	0	0.0169255	0	0	0	0	0	0	0	0	0	0	0	0	0	0	0.00717226	0	0	0	0	0	0.00310892	0.0058008	0.0211216
NUG1	ribosome AF	0.0825789	0.117151	0.0988918	0.0624306	0.0800127	0.104789	0.0640721	0.0811205	0.080771	0.113466	0.152669	0.0905625	0.078816	0.0447955	0.0793265	0.0809563	0.0702793	0.116639	0.108884	0.042996	0.0492746	0.077915	0.0398343	0.228393	0.156146
NUP192	other	0	0	0	0	0	0.00144056	0	0	0.00390988	0.00444956	0.00365741	0.00372437	0	0	0.0063927	0.00552158	0.00362522	0	0.00248727	0	0.00233976	0.00249256	0	0.0123554	0.0050411
NUP84	other	0	0	0	0.00160034	0	0	0	0	0	0	0	0	0	0	0	0	0	0	0	0	0	0	0	0.00269164	0
NUP85	other	0	0	0	0	0	0	0	0	0	0	0	0	0	0	0	0	0	0	0	0	0	0	0	0.0110116	0
NUT1	other	0	0.00296097	0.00197484	0	0	0.0012419	0	0.000833584	0	0	0.0010117	0	0	0	0.000734349	0	0	0.00340904	0	0	0	0	0	0.00624491	0.00916224
OLA1	other	0	0	0	0.00647561	0	0	0.00198545	0	0	0.00199048	0.0013487	0	0.00474756	0.000992527	0.00182704	0.00289184	0.00246135	0	0.00386491	0	0.00110868	0.00292434	0	0.0467674	0.0194064
OTU2	other	0.00187537	0.0147452	0.0034677	0.0266192	0.00648205	0.00448295	0.00241954	0.027061	0.0230211	0.000785064	0	0.00184324	0	0.00340244	0.00279705	0.00485223	0.00894547	0	0.00286377	0.00793283	0.0346714	0.00820612	0.00108658	0.00112849	0.00111378
OXP1	other	0	0	0.00421019	0	0	0	0	0	0	0	0	0	0	0	0	0	0	0	0	0.00112854	0	0	0	0.0114507	0
PAB1	other	0.0237026	0.124368	0.204527	0.132044	0.114109	0.141493	0.127972	0.319308	0.0860998	0.185429	0.599976	0.483111	0.393111	0.27666	0.130985	0.209372	0.12602	0.426204	0.312387	0.0553054	0.144245	0.190554	0.094829	0.462063	0.611698
PAD1	other	0	0	0.00280503	0.00197422	0.00130336	0.00262419	0.0016499	0	0.00206762	0.00231408	0.00537959	0	0.00342988	0.00206823	0.00203564	0	0.00132636	0	0	0.00133322	0.00308893	0.00157007	0.00160746	0.00309393	0.00413276
PAL1	other	0.000417053	0	0	0	0	0.000969334	0.000858654	0.00244348	0	0	0.000979714	0	0	0	0	0	0	0	0	0	0	0	0	0	0
PAM1	other	0.00154491	0.00313209	0.00410854	0	0.00770485	0	0.0103361	0.00443844	0.00731078	0.00206301	0.0040433	0.00183061	0.000474223	0.00467822	0.00760873	0.000826566	0.00754208	0.0358434	0.0162054	0.000356882	0.00379329	0.001128	0.000548751	0.00572014	0.0353195
PAP2	other	0.00429584	0.00743844	0	0	0.0115301	0.00602613	0.00541743	0.00305585	0.0091391	0.0100613	0.0233247	0.0293588	0.00908302	0.0128258	0.0132446	0.00812654	0.00512749	0.00911903	0.00776718	0.00573501	0.00411038	0.00644612	0.00563939	0	0.00319813
PAT1	other	0	0	0.0040384	0	0.0033631	0.00157991	0	0.00427553	0.00417102	0.00320788	0.0145059	0	0.00281821	0.00229525	0.00285687	0.00343622	0.00265798	0	0	0.00158739	0.00138314	0.00113932	0	0.00909328	0.00477596
PBP1	other	0.0120583	0.0149348	0.0384778	0.0162515	0.0503131	0.0376857	0.0455739	0.104382	0.0224143	0.0120391	0.0744223	0.040864	0	0.0373168	0.0298104	0.0283379	0.0129082	0.0511134	0.0790967	0.009278	0.0178832	0.0176956	0.00689861	0.0157086	0.107893
PBP4	other	0	0.000856736	0	0.00131305	0.000860928	0.000864831	0	0.00280852	0	0.000967627	0.0023553	0.00165565	0	0.00187443	0	0.000994307	0.000810186	0	0	0.00063451	0	0.000813245	0	0	0
PCM1	other	0	0	0.0104579	0.00019127	0.00507167	0	0	0.00238581	0	0	0	0.00283368	0	0	0	0	0	0	0	0	0	0	0	0.00105063	0
PDA1	other	0	0.000639557	0.00354244	0.00135117	0	0	0	0.00130418	0	0	0.00155687	0.00179599	0.00540274	0.00174258	0.00186632	0	0	0	0.00395642	0	0	0.00386547	0.00135141	0.0153387	0.0368762
PDB1	other	0	0	0	0	0.00166602	0	0	0	0	0.00179494	0.00357352	0	0.00341704	0	0	0	0	0	0.00744562	0	0	0.00560386	0.00411556	0	0.0241528
PDC1	other	0.00554917	0.0160801	0.0214977	0.0859714	0.0218515	0.00137952	0.01421	0.0135185	0.0126412	0.0136881	0.0952664	0.030632	0.0687709	0.0217097	0.0389501	0.0757523	0.0145476	0.0650369	0.0598693	0.0195672	0.029456	0.0910004	0.0341872	0.185854	0.544401
PDR1	other	0.000330901	0	0.000539524	0	0.000383293	0.000226407	0	0.00026634	0.000204895	0.000300729	0.00453941	0.00024455	0.000397612	0.000224984	0.000183447	0.000253363	0	0	0	0.000232029	0.000258968	0.00027956	0	0.00135637	0
PDR11	other	0	0	0	0	0	0	0	0	0	0	0	0	0	0	0	0	0	0	0	0	0	0	0	0.0220979	0
PEP4	other	0	0	0	0	0	0	0	0	0	0	0	0	0.00242658	0	0	0	0	0	0	0	0	0	0	0	0.00679189
PEP5	other	0	0	0	0	0	0	0	0	0	0	0.00324097	0	0.00259689	0	0.00141188	0.00207661	0	0	0	0	0	0	0	0.00358952	0
PET123	other	0	0	0	0.00329144	0	0	0	0	0	0	0.00556795	0.00774327	0	0	0	0	0.00635102	0	0	0.00447758	0.00690726	0.00294945	0	0	0
PET127	other	0	0.00190045	0	0	0	0	0.00164909	0.00484914	0.00125339	0.00140278	0.00370246	0.00537477	0.00268444	0.00112156	0.00244003	0.00257439	0.00180015	0	0	0.000970929	0.00146325	0.00139578	0.00150408	0	0.0138383
PET54	other	0	0	0	0	0	0	0	0.00179081	0.000776139	0	0.00219695	0.0010007	0	0	0	0	0	0	0	0	0	0	0	0	0
PET9	other	0	0	0	0.00332776	0	0.00228951	0	0.00281221	0	0.00664293	0.0120012	0.00803176	0.0104765	0	0	0.00800632	0	0.00442128	0.0112112	0	0.00188746	0.0124031	0.0020302	0.063873	0.0491993
PFK1	other	0.00359543	0.0131703	0.00444607	0.0237774	0.00166346	0.00196902	0.00611976	0.00300522	0.00477168	0.0130827	0.00911569	0.00162546	0.00562109	0.0089037	0.00307014	0.00758153	0.022717	0.00504216	0.031111	0.00807107	0.00858434	0.0346689	0.0130822	0.0477198	0.0336559
PFK2	other	0	0.00180617	0.00374705	0	0	0	0	0.000734209	0.00122128	0.00108225	0.00397438	0	0	0	0	0	0.00154781	0	0.00456813	0.000923993	0.00181353	0.00381925	0	0	0.0359664
PGK1	other	0	0.0102577	0.00479826	0.096549	0.00474686	0.000227916	0.00385338	0	0.00216195	0	0.0116325	0.00357897	0.0153536	0.00207554	0	0.0586748	0.00155658	0.0158667	0.0688657	0.00671679	0.0173342	0.0586395	0.00624843	0.0346539	1.175
PGM2	other	0	0	0	0	0	0	0	0	0	0	0	0	0	0	0	0	0	0	0.00301706	0	0	0	0	0	0.00831571
PHB1	other	0	0.000416831	0	0.000931035	0	0.00111988	0	0.00126187	0	0.00183793	0.00340184	0	0	0	0	0	0	0	0	0	0	0	0	0	0.00228886
PHO8	other	0.000469314	0.500784	0	0	0	0	0	0.00094522	0.00112222	0	0	0	0	0	0	0	0.000750172	0	0	0.000255315	0.000648757	0	0	0.00290279	0.00879595
PHO88	other	0	0	0	0.00212822	0	0	0	0	0	0	0	0	0.00198461	0	0	0	0.000781934	0	0	0.000980697	0.00122956	0.00268442	0.00159373	0	0.0163523
PHR1	other	0	0	0	0	0	0	0	0	0	0	0	0	0	0	0	0	0.00174255	0	0	0	0	0	0	0.0333435	0
PIL1	other	0.000975485	0.00375173	0	0.00557858	0	0	0.00447829	0.00154777	0.00113997	0.00487732	0.0159116	0.0125445	0.00530592	0.0031971	0.00606699	0.00404587	0.00255291	0.00551653	0	0.00321833	0.00593774	0.00182832	0	0.080557	0.0225113
PIM1	other	0	0.000641526	0	0.00113344	0.00076003	0	0.00143312	0	0.000629848	0.00073911	0	0	0.00114828	0.00113631	0.000543676	0.000503571	0.000528937	0	0.00224263	0	0.00047343	0.00254386	0	0.0349064	0
PKC1	other	0.00314728	0.00352319	0.000488893	0	0	0.00111323	0	0.00177405	0.000659039	0.00540187	0.00732975	0.0157654	0.0110454	0.00485278	0	0	0	0	0	0	0.00153437	0.00153876	0	0.00981969	0.0052763
PKH1	other	0	0.00256925	0	0.0128056	0.0252491	0.00184021	0	0.00242457	0.0182498	0	0.00216282	0	0.0195068	0	0	0	0.00130433	0.00318298	0	0	0.0167362	0.0147165	0.0138122	0	0.00505152
PMA1	other	0.000848722	0.00504041	0.0026117	0.00293931	0.00413316	0	0	0.00076066	0	0	0.0129191	0.0129356	0.0034755	0.00201353	0.00112443	0.00308998	0	0.00994955	0.00269011	0	0.00204779	0.0115195	0.00476666	0.00548465	0.0543502
PNO1	ribosome AF	0.00107245	0.00375572	0.00517791	0.00661373	0.002433	0.0017825	0	0.00335088	0.00103878	0.0154986	0.0184075	0	0.00519802	0.00633013	0	0.000759355	0.00421254	0.0197012	0.00821925	0.000656281	0	0	0	0.166571	0.0371373
POL12	other	0	0	0	0	0	0	0	0	0	0.00120552	0.00123896	0	0	0	0	0	0	0	0	0	0	0	0	0.00131281	0
POL2	other	0.0120633	0.0131556	0	0	0	0	0	0	0	0.00239588	0.00730232	0.00424969	0	0	0	0	0	0	0	0	0.00320581	0	0	0.00270478	0
POL3	other	0.0187379	0	0.0313303	0	0	0.0211193	0.0378468	0.00353356	0	0	0	0.0215931	0	0.00288607	0	0.00268488	0	0.0345166	0.0171094	0	0	0	0	0.0279166	0
POL5	other	0.00207427	0.0117033	0.0188262	0.00421223	0.00659027	0.0134453	0.0121226	0.00375692	0.0076883	0.0114415	0.00193046	0	0.00168017	0.00892807	0.00711298	0.00695694	0.00209715	0.00154282	0.0235444	0.0119535	0.0227815	0.0221396	0.0052823	0.0278375	0.0098982
POR1	other	0	0	0.00389967	0.00209276	0	0	0	0	0	0	0.00999521	0.00588913	0.00640695	0.00167416	0.00195864	0.00324008	0	0.00321905	0	0	0	0.00864724	0.00160279	0.0538905	0.0721058
PPH21	other	0	0	0.0182202	0	0	0	0	0	0	0	0	0	0	0	0	0.00541613	0.0022098	0.0820129	0.16605	0	0	0	0	0	0.134271
PPZ1	other	0.00118686	0	0	0.00299175	0	0	0	0	0	0.00407897	0.00243886	0	0	0.00192574	0	0	0	0	0	0	0	0.0019523	0	0.00858694	0
PRDX1	other	0	0	0	0	0	0	0	0	0	0	0	0	0	0	0	0	0	0	0.00329413	0	0	0	0	0	0
PRE1	other	0	0	0	0	0	0	0	0	0	0	0	0	0	0	0	0	0	0	0	0	0	0	0	0.013866	0
PRE6	other	0	0	0	0.00187739	0	0	0	0	0.00259799	0.00078621	0.00946739	0	0.00367865	0.0026883	0	0.00044327	0	0	0	0	0	0	0	0.0317722	0.000838379
PRE9	other	0	0.0007466	0	0	0	0	0	0	0	0.000917662	0	0	0	0	0	0	0	0.0648121	0.0411335	0	0	0	0.00548559	0.0402272	0.11142
PRO3	other	0	0	0.00173208	0.00120326	0.00168254	0	0.000833455	0	0.00118465	0.000899009	0.00810612	0	0.00202041	0.00104768	0.00256001	0.00111138	0.0022921	0.00237222	0.00210529	0.00040184	0	0	0.00103022	0.0262273	0
PRP43	ribosome AF	0.0811424	0.0360751	0.0341581	0.127046	0.114689	0.0518299	0.0578249	0.102174	0.049809	0.147577	0.365066	0.089088	0.228596	0.200282	0.187698	0.159577	0.0983559	0.20157	0.070952	0.100094	0.0320828	0.0504639	0.133583	0.115289	0.130498
PRP9	other	0.00118907	0.00150344	0	0.00198226	0	0	0.00328122	0	0.00159212	0.0020431	0.00165541	0.00347107	0.00453164	0	0.00390364	0.0023818	0.00312269	0	0	0.00124452	0.00141852	0.00227038	0	0.00336074	0
PRT1	translation factor	0.0143277	0.0392577	0.117436	0.0317989	0.00639788	0.0788526	0.00604742	0.165795	0.00476207	0.0204191	0.0347328	0.433554	0.0342425	0.0430583	0.143008	0.0857023	0.073995	0.0166857	0.0177771	0.0724699	0.0448677	0.0275036	0.0176218	0.118705	0.0949206
PSA1	other	0.0176272	0.0112319	0.0274971	0.0621142	0.00532408	0.0182231	0.0326938	0.0348893	0.0494457	0.171429	0.106805	0.0178067	0.0399939	0.0710808	0.0188027	0.0577245	0.111819	0.0102101	0.0380163	0.00123405	0.0173552	0.0268105	0.011865	0.686726	0.0391443
PSE1	other	0	0.00133418	0	0.00214062	0	0	0.00115726	0	0.000155658	0.00142294	0.00397224	0.00025841	0.00477107	0.00049636	0	0	0.000272619	0.00223498	0.000720194	0	0	0.00024944	0	0.0628922	0
PSK2	translation factor	0	0	0	0	0.000205383	0	0.00297278	0	0	0	0	0	0.00245887	0	0	0	0	0	0.00460064	0	0	0.00221998	0	0.0119108	0
PTC3	other	0	0	0	0	0.0018503	0	0	0	0.00222965	0.00487747	0	0	0	0	0	0	0	0	0.00268218	0	0	0.00225507	0	0.00255034	0.00395996
PUF6	ribosome AF	0.00265302	0.0344185	0.124706	0.0478762	0.0565291	0.0900383	0.0559469	0.0490273	0.0384252	0.0648298	0.0637725	0.0663351	0.0439241	0.0166069	0.0577852	0.0542632	0.038325	0.00801723	0.0372075	0.0190337	0.0807034	0.0494308	0.00999273	0.0958718	0.148855
PUP2	other	0	0.00174188	0	0.000721091	0	0.000718967	0.00230179	0.00263009	0.00204828	0.00425887	0.00748173	0.00135574	0.00111926	0	0	0.00109753	0.00105182	0	0	0	0	0.00184907	0	0.0318534	0.00206095
PUS4	other	0	0	0	0	0	0	0	0	0	0	0.00542135	0	0	0	0	0	0	0	0	0	0	0	0	0	0
PUS7	ribosome AF	0	0.0025773	0.00120684	0	0	0.00156628	0	0.00136407	0.00167915	0.00269781	0.0508172	0.00345748	0.00242489	0	0	0.00359039	0	0.00199038	0	0.00128264	0.00147877	0	0.00257898	0	0
PWP1	ribosome AF	0.00290352	0.0324875	0.0299827	0.0146393	0.0148927	0.0800471	0.00653417	0.0435955	0.00437995	0.0401905	0.0448284	0.0581008	0.033742	0.0149075	0.0212533	0.0185058	0.0105353	0.0045731	0.0261502	0.00532235	0.0169207	0.00837188	0.00843987	0.031245	0.0348557
PWP2	ribosome AF	0	0	0	0	0	0.00157677	0.000862679	0	0	0	0.00533927	0	0	0	0	0	0.00041628	0.00129847	0	0.000615843	0.000758394	0	0.000844978	0.00603929	0.00549836
PXR1	ribosome AF	0.00152229	0.00484404	0.0014008	0	0	0.00431792	0	0	0.000876408	0.00358906	0	0	0.00330156	0	0	0	0	0	0	0	0	0	0	0.00595763	0
QCR2	other	0	0	0	0.000367276	0	0	0	0	0	0	0.000553229	0	0	0	0	0.000345786	0	0	0	0	0	0.00250217	0	0.00746422	0.00843958
RAD1	other	0	0	0	0	0	0	0	0	0	0	0.00551363	0	0	0	0	0	0	0	0	0	0	0	0	0	0
RAD23	other	0.000771354	0	0	0	0	0.000980763	0	0.0010253	0	0.000636783	0.00130535	0.00271938	0	0	0.00126333	0.00164237	0	0	0.00120628	0.000826436	0.000594516	0.000699371	0.00168571	0.000856702	0.00372815
RAI1	ribosome AF	0.0113892	0.0217489	0.0128153	0.0152947	0.00426214	0.0148665	0	0.0330501	0.00597023	0.0523932	0.0518021	0.0422975	0.0175759	0.0363029	0.0447279	0.0227578	0.0336103	0.0170897	0.00508071	0.0247889	0.0165917	0	0.014788	0.00922572	0.0220526
RAT1	ribosome AF	0.0144297	0.0384274	0.0243643	0.0161697	0.0104829	0.0146712	0.0150637	0.0395991	0.0177979	0.0690396	0.0723044	0.0824589	0.0396498	0.0482123	0.0523103	0.0352673	0.0430498	0.0127104	0.022895	0.0306589	0.0219157	0.0176255	0.0165264	0.00658048	0.0412708
RBG1	translation factor	0.00331198	0.00714144	0.0124634	0.0236593	0.00865685	0.0148389	0.00966974	0.0507464	0.0114953	0.0493702	0.119002	0.0155782	0.008067	0.0256581	0.0193038	0.0607931	0.0131635	0.0110348	0.0389957	0.00563692	0.00847272	0.00688185	0.00551172	0.0466529	0
RBG2	translation factor	0	0.0121251	0.00396739	0.00263896	0.0117716	0	0	0	0.00810133	0.00667367	0	0	0.000829601	0.00053494	0.00736624	0.00533049	0.000991367	0	0	0	0	0.00205827	0	0.0576993	0
RCL1	ribosome AF	0.00241203	0	0.00400693	0.00880357	0.00356014	0.00785154	0.00948003	0.0038881	0.00895744	0.00226834	0.0126042	0.00208359	0.00460167	0.00249245	0.00770094	0.00400276	0.00174207	0	0	0.00218436	0.00211822	0	0.00175977	0	0.00488296
RCM1	ribosome AF	0	0.00576895	0.00567842	0.00157965	0.00580765	0.0150965	0.00297772	0.0131121	0.0131582	0.0225792	0.0129416	0.0236946	0.0153203	0.00468675	0.0125579	0.0167786	0.0103484	0.00843156	0	0.0049784	0.00665643	0.0081055	0.00397989	0.00849085	0.00533277
RCO1	other	0	0	0.00802897	0.0029581	0.00651708	0.00139287	0.00201252	0	0	0.00150948	0.00281684	0	0.00449795	0	0.00257965	0.00439045	0.00183187	0.00645045	0.00225342	0	0.00365437	0.00267067	0.00114089	0	0.00240706
RDH54	other	0.0048189	0.00386879	0.00323037	0.00168653	0.00980855	0.00581207	0.00443139	0.00686022	0.00530038	0.00745623	0.0130354	0.0150762	0	0.00475383	0.00869484	0.0076903	0.00473924	0.00865664	0.0045196	0.0033615	0.00648963	0.00489321	0.00212169	0.0155558	0.00446606
REH1	ribosome AF	0.000262839	0.00359508	0.00767707	0	0.00881787	0	0.0107184	0	0.00150066	0.000381669	0.00101669	0.000483009	0	0	0	0.000891887	0.000817424	0	0	0.00426691	0.00458891	0.00397324	0.00193446	0.0010578	0
REI1	ribosome AF	0	0	0.00457105	0.00143485	0.00272655	0	0.00936409	0.000936989	0	0	0	0	0	0	0	0	0	0.0034314	0	0.00210382	0.00446206	0.00604363	0.00216431	0.001162	0.003195
REP1	ribosome AF	0.00300086	0.00178637	0.00104415	0.00260632	0.00128125	0.00166258	0	0	0	0.00399112	0.00475959	0	0	0.00372071	0.00299889	0	0.00069358	0.0026456	0.0019995	0.000628012	0.000644639	0.000938708	0.00105415	0.0645153	0.00297946
REP2	ribosome AF	0.00222145	0.00131196	0	0.00344619	0.00211991	0.00322493	0	0.00517024	0	0.0038146	0.00364035	0.00396504	0.00131823	0.00047732	0.00121645	0.003382	0.00322118	0	0.00356778	0.00143673	0.00217115	0.000840287	0.000514571	0.00933177	0
RET1	ribosome AF	0	0	0	0	0.000605389	0.00204514	0.000696725	0.00119769	0.000418994	0.00029009	0.00535375	0	0.00632758	0.000255689	0	0.00146827	0	0	0.00211758	0	0	0	0	0.0607613	0
RET2	other	0	0	0	0	0	0	0	0.00102693	0	0.00204227	0	0	0	0.00151287	0.00114676	0	0.0014853	0	0	0	0	0.00134789	0	0.0118973	0
RFC1	other	0.00673824	0.0129891	0.0136488	0.0153676	0.0105342	0.0156375	0.00506675	0.00928843	0.0145372	0.0154319	0.00115419	0.00387356	0.00568174	0.00329881	0.00865472	0.00822788	0.00821021	0	0.014851	0.00668285	0.0211118	0.00717698	0.00730266	0.0262233	0.0147456
RFC2	other	0	0.00287784	0.00728547	0.00441128	0.00628601	0.00783467	0.00903879	0.00647267	0.00615565	0.0118536	0.0212688	0.011354	0.0134355	0.00899797	0.00465313	0.0113211	0.00353783	0.00314629	0.0162244	0.0064879	0.0119286	0.00536264	0.00505422	0.0230937	0.00746062
RFC3	other	0.00412371	0.00316567	0.0135898	0.00977544	0.00677168	0.0106395	0.00422203	0.00536445	0.00652984	0.0114748	0.0190692	0.0073336	0.0157741	0.00574771	0.00943787	0.0114453	0.0101111	0	0.010377	0.0039042	0.00668197	0	0.00251907	0.0104032	0.00868996
RFC4	other	0	0.00676063	0.0114667	0.0147784	0.00604448	0.00942353	0.0135685	0.00562468	0.0130008	0.00308669	0.0219026	0.00592766	0.0124316	0.00559976	0	0.00362801	0.00627337	0	0.0162696	0.00656695	0.00535538	0.00540127	0.00606794	0.0238176	0.00321348
RFC5	other	0.00200887	0.00476833	0	0.00424001	0.000725107	0.00361943	0.00112751	0.00603109	0.00470653	0.0181328	0.0166484	0.00299794	0.00682923	0.00539102	0.00515541	0.0130723	0.00533631	0.00057547	0.00445402	0.00366919	0.00762759	0.00992838	0.000537754	0.0226884	0.00358689
RIA1	ribosome AF	0	0	0	0.00133023	0	0	0	0	0	0.00120104	0	0	0	0	0	0	0.00101699	0	0	0	0	0.00102343	0	0.00399165	0
RIO1	ribosome AF	0.0133328	0.0397735	0.0510965	0.00662227	0.0690133	0.0435577	0.037303	0.0381676	0.00667851	0.00868322	0	0.0638778	0.00135421	0.00728508	0.00168281	0.0119955	0.0211334	0.0842341	0.0146924	0.0358451	0.0362261	0.0408307	0.0210363	0.00656306	0.0204247
RIO2	translation factor	0.139635	0.0452859	0.00786924	0.00614613	0.0194106	0.00613387	0.00389482	0.0440543	0.00736423	0.0755887	0.0161288	0.200801	0	0.0220778	0.0366935	0.00178601	0.0372603	0.033406	0.00850076	0.0792372	0.00218923	0.00182073	0	0.0396761	0
RIX1	ribosome AF	0.000829065	0.00118501	0.0172332	0.00844848	0.00218458	0.0101341	0.00351204	0.00938875	0.00125118	0.0191759	0.0145871	0.0144672	0.0101063	0.0043107	0.0114329	0.00289132	0.0113201	0.0136097	0.0212012	0.0145085	0.0123825	0.0110995	0.00735718	0.0397801	0.0295869
RIX7	ribosome AF	0	0	0.000868196	0	0	0.00136458	0	0	0.00136569	0.00198934	0.00237659	0.00181074	0.00234994	0	0	0	0.00499588	0	0.0055255	0	0.00233202	0	0.000989006	0.0249045	0
RLI1	translation factor	0	0.00341626	0.0339325	0	0.00274563	0.00220519	0.00494506	0.0135061	0	0.0143607	0.00206741	0.0835809	0.00220775	0	0.0165766	0.00266576	0.00564471	0.000914781	0.0185835	0.0212327	0.00445835	0.0126335	0.00599153	0.0528549	0.00107181
RLP7	ribosome AF	0.02307	0.0212173	0.0262424	0.01279	0.0132197	0.0143011	0.0230624	0.00930044	0.00937255	0.0132775	0.0196261	0.030757	0.0354609	0.0178439	0.0203444	0.0182167	0.0295603	0.0358026	0.0292896	0.00836659	0.00824208	0.00249719	0.00255554	0.0205744	0.0254806
RML2	other	0.000434744	0	0.00277885	0.0079196	0.00193348	0.00110222	0.00809405	0.00184628	0.0115855	0.0053951	0.00785373	0	0.0171749	0.00559502	0.010697	0.00628598	0.00991587	0.000480856	0.00817881	0.00300004	0.0237794	0.00931252	0.00384669	0	0
RNA1	other	0	0.00108269	0.00320578	0.00604819	0.00104035	0	0.00137165	0.000712516	0.00133307	0.0174795	0.0195888	0	0.00830571	0.00864333	0	0.00119514	0.00895249	0.00146857	0.00568655	0.00162017	0	0.00175451	0	0.133666	0
RNT1	ribosome AF	0.0970004	0.0482109	0.0569875	0.0202802	0.0060267	0.0533616	0.00238189	0.00317906	0.0399274	0.01143	0.0426677	0.00850362	0.00881341	0.00787763	0.00685792	0.0163355	0.00316423	0.00393517	0.00444791	0.00607317	0.0248515	0.00358719	0.00273327	0	0.00748029
RNY1	other	0.00424487	0.00358017	0.00810981	0.0100647	0	0.00195145	0.0115214	0.00831655	0.00681841	0.00296947	0.00207602	0.0279624	0	0	0.00273323	0.00581997	0.012137	0.0280681	0.0030663	0.0708723	0.0502466	0.0644118	0.0267528	0	0.0190282
ROD1	other	0.000985251	0.00341069	0.00713832	0.00162827	0.000899405	0.00669268	0.00167539	0.00723105	0.00159905	0.00800382	0.00897303	0.0106	0.00974098	0.00251098	0.00525067	0.00965224	0.00370681	0	0.00175503	0.00293232	0.00109756	0.00153054	0.0024591	0.00294342	0
ROK1	ribosome AF	0.00453494	0.00572845	0.00614359	0.00595326	0	0.00229883	0	0.00775837	0.00405638	0.00277747	0.0156619	0.0117117	0.00330689	0.0081521	0.0128123	0.00908719	0	0.0059027	0.063069	0	0	0	0	0	0.0074022
RPA12	other	0.01352	0.0287407	0.048473	0.0251686	0.0122176	0.0190724	0.0254981	0.037435	0.0160498	0.0210458	0.0166446	0.0123913	0.0634151	0.0342867	0.0251283	0.0146278	0.016914	0.0420114	0.0436544	0.000349254	0.00587844	0.000398267	0.00557333	0.0185236	0.0306171
RPA135	other	0.0502807	0.043734	0.12232	0.0838971	0.0449221	0.0610295	0.0607856	0.0658499	0.0473033	0.105625	0.0444317	0.0534252	0.114495	0.0986563	0.121028	0.0689225	0.0373336	0.0847591	0.139787	0.0125888	0.0187967	0.0173457	0.0204011	0.116823	0.0649123
RPA14	other	0	0.00983579	0.0149858	0	0.00436387	0.00762061	0	0.00799201	0	0.00180979	0	0	0.0168665	0.0087748	0.0114664	0.00157567	0.00185714	0.0203374	0.0162268	0	0.000527795	0	0.000584205	0	0
RPA190	other	0.00479458	0.0163399	0.0514015	0.0194118	0.00793436	0.0282537	0.0126137	0.0351058	0.0153967	0.0570771	0.0962431	0.020743	0.0662748	0.0417616	0.0293045	0.0388471	0.0188179	0.00807467	0.0260764	0.00766379	0.0168672	0.013023	0.00477431	0.0495605	0.0369194
RPA34	other	0	0	0.00706764	0	0.00431468	0.00857711	0.00194736	0	0.00385058	0.0059927	0.0027166	0.00237876	0.00385683	0.0033639	0.00451111	0.00195644	0	0	0	0	0	0	0	0	0
RPA43	other	0	0.00279695	0.0106317	0.00490846	0.00172133	0.00423441	0	0.00318309	0	0.00639961	0.00308191	0	0.00361297	0.00803218	0.00173651	0.00119033	0.000835893	0	0.00245642	0	0	0	0	0.00295382	0
RPA49	other	0.0160432	0.0164732	0.0420094	0.0284042	0.0398365	0.0361273	0.0321381	0.0547806	0.0323184	0.0261653	0.0426512	0.0174393	0.0424997	0.0177311	0.0557501	0.0262815	0.016738	0.104541	0.0491371	0.0108041	0.0119801	0.00553019	0.00856308	0.0208467	0.0550836
RPB11	other	0	0	0	0	0	0	0	0	0	0	0	0	0	0	0	0	0.00144432	0	0	0	0	0	0	0.0114622	0
RPB2	other	0.00257357	0.00285185	0.0043206	0.00394895	0.00198837	0.00507853	0.00152304	0	0.00395787	0.00899062	0.012574	0.00343408	0	0.00143675	0.00111036	0.000865782	0.00424536	0.000545353	0.0012315	0	0.0014011	0.0033855	0.000599585	0.118027	0.0085772
RPB5	other	0.00869009	0.0136743	0.0164157	0.00891256	0.00500057	0.015786	0.0152644	0.0158023	0.00156021	0.0131592	0.0104983	0.0106135	0.0118542	0.0145221	0.0319006	0.0117298	0.013064	0.0235937	0.0243913	0	0.00733188	0.00394691	0.0015176	0.00645352	0.00713774
RPB8	other	0.00836373	0.0233497	0	0.0144942	0.00808544	0	0.0149042	0.0135048	0	0.0194692	0.00977519	0.00938257	0.0119009	0.0103819	0.0084272	0.00888338	0.00829093	0.0149105	0.0154735	0	0.00158314	0.00249836	0.00189155	0	0
RPC19	other	0	0.0192885	0.0384783	0.00805621	0.0106461	0.0145573	0.0153507	0.0100151	0.014257	0.0075323	0.00762603	0.00233343	0.0394825	0.0260544	0.0150702	0.0065602	0.015046	0.033075	0.0296083	0	0.00227267	0.00167581	0	0.0630963	0.0356883
RPC40	other	0.0291688	0.0226517	0.063435	0.0314293	0.0356458	0.0101505	0.0293216	0.0445044	0.0153023	0.0578065	0.0507634	0.030407	0.0762836	0.0482745	0.0402931	0.0278644	0.0200656	0.0641845	0.0840243	0.00271871	0.0117738	0.00694969	0.00675791	0.144086	0.0330785
RPF1	ribosome AF	0.00375722	0.00504243	0.0156412	0.00843893	0.00357002	0.0209737	0.00846869	0.0083607	0.00733166	0.010575	0.0029094	0.00165226	0.00550458	0.00530092	0.00635258	0.00442675	0.00589433	0.00517014	0.0175844	0.00093583	0.004724	0.00329435	0	0.00541395	0.0195853
RPF2	ribosome AF	0.00296357	0.00619645	0.0240918	0.0180984	0.0120832	0.010596	0.0104985	0.0157821	0.0150108	0.00561132	0.00517571	0.00789841	0.0119263	0	0.013729	0.00739604	0.00531832	0	0.0294236	0.0031692	0.0192127	0.0105896	0.00643934	0.0224185	0.0306298
RPG1	translation factor	0.0442109	0.0495721	0.110877	0.0554442	0.0320636	0.0996642	0.038152	0.277213	0.0216141	0.0846752	0.0402069	0.485342	0.0498306	0.0576765	0.252068	0.0972151	0.0921746	0.0292306	0.0349102	0.0780203	0.0475242	0.0570942	0.0280486	0.161443	0.0843399
RPL1	60S r-protein	0.393477	0.96946	1.20011	0.62732	1.63847	0.956031	1.89251	0.510337	1.72592	0.956113	0.515864	0.297742	0.511611	0.602224	0.510368	0.480557	0.969257	1.3275	1.05919	1.31836	0.77495	1.10244	0.303556	0.767283	0.0414675
RPL10	60S r-protein	0.938565	0.488735	1.46252	0.514412	1.22881	0.799019	1.20833	0.705228	1.09808	0.899739	0.923585	0.498549	1.29036	0.522948	0.678308	1.57459	1.51368	0.583933	1.47249	1.26728	1.49068	1.35975	0.802279	1.57245	2.01881
RPL11	60S r-protein	0.884067	0.815674	0.537733	0.140798	0.958009	1.06583	0.508255	1.50006	0.407225	1.21297	1.15891	1.11841	0.518626	1.4651	0.724829	0.416844	1.41537	0.985467	0.761223	0.331613	0.449089	0.421002	0.340144	1.26616	0.476502
RPL12	60S r-protein	0.493243	1.13213	1.40254	2.06518	1.52288	1.02311	1.00755	1.32686	1.34376	1.04828	0.259677	0.385753	0.172542	0.344355	1.25369	1.00982	1.08911	1.00071	1.38883	0.920516	1.14113	0.850529	0.257501	0.629221	1.04553
RPL13	60S r-protein	0.0805943	0.159726	0.240211	0.12243	0.972386	0.432111	0.333904	0.222659	0.195273	0.149552	0.155906	0.103122	0.162673	0.015273	0.198259	0.0454772	0.11307	0.202522	0.194788	0.422593	0.441758	0.302047	0.0646341	1.09578	0.341121
RPL14	60S r-protein	0.0036314	0.0122371	0.0649211	0.00995876	0.0106983	0.0403144	0.0157488	0.00637535	0.0123126	0.0340628	0.061298	0.0173034	0.0357432	0.035096	0.0151444	0.0113754	0.0146016	0.00265882	0.00358713	0.019902	0.0248898	0.0265845	0.0208734	0.124729	0.0603422
RPL15	60S r-protein	0.251032	1.19046	1.22908	1.30642	2.66978	2.07214	1.54192	1.41654	1.72014	0.684376	0.39791	1.05002	1.18442	1.52052	0.715782	1.97391	1.85354	1.51329	1.18765	2.64179	0.635911	2.31905	1.62142	1.36867	0.825576
RPL16	60S r-protein	0.0256343	0.039328	0.366699	0.0153575	0.0736201	0.087062	0.0135134	0.0345686	0.0903608	0.0554479	0.137863	0.051182	0.0234497	0.0378548	0.0274856	0.0816845	0.0399456	0.0463388	0.039638	0.0966173	0.0971019	0.070336	0.143858	0.252562	0.168642
RPL17	60S r-protein	0.590294	0.636013	0.9409	0.442097	0.921623	0.567529	0.860379	1.13265	0.531625	0.526485	1.68564	0.613935	1.73227	0.964439	1.11754	1.24981	1.10525	0.663402	0.66907	1.44791	1.08145	1.09081	0.306098	0.585855	0.701361
RPL18	60S r-protein	0.801847	1.1669	2.00693	1.89853	2.52622	2.05605	2.87553	1.12001	1.83743	0.872438	1.17027	1.11559	1.47914	0.830794	0.781889	0.819066	1.0405	1.59025	1.58382	2.66722	2.25652	2.21423	1.3951	2.02423	1.68
RPL19	60S r-protein	0.744892	0.595176	1.0472	0.92104	0.790979	0.723417	1.51811	0.72975	0.919423	0.81596	0.641511	0.317193	0.994879	0.751466	0.135362	0.529459	0.664845	0.670604	0.663075	0.730535	1.2429	0.91773	0.594098	0.433285	0.234822
RPL2	60S r-protein	0.272151	0.660932	0.890753	0.300315	0.559854	0.824875	1.0373	0.706857	0.260312	0.686592	0.966107	0.901971	0.456465	0.720812	0.577696	1.24918	1.21905	0.324845	0.934132	1.26397	1.66246	0.700673	0.797323	0.507041	0.536287
RPL20	60S r-protein	0.241947	0.285157	0.354554	0.137247	0.296546	0.489023	0.11508	0.125355	0.311667	0.35318	0.323235	0.150967	0.229711	0.161779	0.200475	0.329665	0.137953	0.152132	0.122833	0.270873	0.221991	0.286383	0.262706	0.540399	0.242766
RPL21	60S r-protein	0.718178	1.40804	1.45395	0.691709	1.08698	1.15023	1.20671	0.871268	1.04362	0.810906	0.5383	0.492555	0.496192	0.260198	0.10885	0.419689	0.50029	0.536001	1.06981	1.141	1.1172	0.0822543	0.259073	1.26457	1.50067
RPL22	60S r-protein	0.0239647	0.0523655	0.121894	0.131034	0.102869	0.274717	0.122672	0.280422	0.0771633	0.263032	0.286538	0.0578926	0.0450879	0.08576	0.233576	0.0258979	0.257066	0.10617	0.11969	0.420511	0.290174	0.413255	0.162383	0.0289477	0.238366
RPL23	60S r-protein	0.0297327	0.0200158	0.0523309	0.0155268	0.0693845	0.0455546	0.0605748	0.0479812	0.0587585	0.0124611	0.0535584	0.0165206	0.0202054	0.0562439	0	0.0291777	0.0683051	0.0786269	0	0.0425821	0.0656953	0.0207615	0.029741	0.2232	0.146887
RPL24	60S r-protein	0.884002	0.86493	0.785511	0.574653	0.986036	0.618445	0.345216	0.572894	0.402267	0.978936	0.761034	0.266859	0.243721	0.206143	0.773628	1.22005	0.703102	0.566839	0.425001	0.840182	0.802714	0.692066	0.780898	0.526794	0.581076
RPL25	60S r-protein	0.280517	0.0333217	0.998696	0.133957	0.458041	0.474268	0.772133	0.567869	0.524275	0.283796	0.17325	0.223124	0.22427	0.122852	0.279765	0.362154	0.115276	0.739956	0.191822	0.197812	0.0897643	0.230443	0.381993	0.153785	0.311563
RPL26	60S r-protein	0.238796	0.508957	0.361906	0.245453	0.396456	0.445718	0.339806	0.830669	0.496879	0.338003	0.251271	0.23485	0.41417	0.332183	0.351218	0.343548	0.305781	0.736645	0.147241	0.329991	0.395095	0.0500372	0.164782	0.221885	0.436126
RPL27	60S r-protein	0.116532	0.0465425	0.300471	0.0822397	0.115175	0.165818	0.103994	0.162991	0.150659	0.256396	0.0961663	0.0891521	0.123819	0.126078	0.128632	0.156251	0.13475	0.115607	0.115958	0.107734	0.184327	0.113834	0.134129	0.12791	0.207248
RPL28	60S r-protein	0.611034	0.246913	1.15229	0.957705	1.09958	0.718545	0.727674	0.118568	0.794221	0.889944	1.36329	0.182914	0.217273	0.165806	0.584707	0.491239	1.06209	0.0783007	1.0147	0.812446	1.14933	0.755926	0.261545	1.37529	0.256748
RPL29	60S r-protein	0	0.0156357	0.0185968	0.0236784	0	0.00194616	0.0130707	0.00744112	0.0104283	0.0054446	0.0127315	0	0.00708187	0.0052423	0.00631486	0	0.0064721	0.0217481	0.00856499	0.00449828	0.00463669	0	0.00357627	0.0138386	0
RPL3	60S r-protein	2.42778	1.37513	1.12319	1.30532	1.41853	1.04882	1.25466	1.32283	1.4698	1.9091	3.3044	1.56872	2.71933	2.09298	1.24088	1.19794	1.18689	0.926801	1.04547	2.56039	2.27238	1.49114	1.26396	0.484791	1.61251
RPL30	60S r-protein	0.149917	0.124767	0.136256	0.19795	0.308215	0.254189	0.351759	0.238774	0.301865	0.313234	0.385938	0.1774	0.129545	0.244294	0.0912892	0.29737	0.286706	0.0871297	0.153442	0.429298	0.261731	0.363121	0.352465	0.271633	0.116482
RPL31	60S r-protein	0.109576	0.146125	0.221914	0.142802	0.244513	0.21866	0.127636	0.467594	0.102149	0.135641	0.392599	0.0912998	0.151101	0.232802	0.163581	0.377096	0.382114	0.448947	0.111295	0.110023	0.109212	0.0990816	0.173258	0.0851674	0.111599
RPL32	60S r-protein	0.34303	0.284448	0.317654	0.216438	0.0148299	0.189735	0.165953	0.295981	0.269183	0.346703	0.905369	0.134356	0.541982	0.103594	0.298901	0.197253	0.0393731	0.0254183	0.179166	0.194591	0.323316	0.0382585	0.0443874	0.227491	0.0911306
RPL33	60S r-protein	0.021987	0.108162	0.358804	0.164886	0.0516149	0.381518	0.354926	0.0283283	0.129795	0.147931	0.106898	0.290677	0.444912	0.249976	0.00769914	0.234327	0.109266	0.159507	0.239647	0.437866	0.557778	0.463672	0.180007	0.149479	0.0793789
RPL34	60S r-protein	0.0129995	0.04129	0.0890801	0.0299185	0.0263156	0	0.0613413	0.0133916	0.0426553	0.0219295	0.0237845	0.00353198	0.00581066	0.0144977	0.00267174	0.0270595	0.02446	0.00601054	0.0718473	0.0402564	0.0347208	0.035973	0.031747	0.0791181	0.103544
RPL35	60S r-protein	0.322522	0.172776	0.152462	0.130989	0.136009	0.246863	0.16866	0.206064	0.337229	0.188935	0.260835	0.30907	0.529714	0.326668	0.108587	0.13275	0.152294	0.0761451	0.472062	0.203581	0.225385	0.144425	0.0665602	0.552149	0.167474
RPL36	60S r-protein	0.0407577	0.0389567	0.129673	0.0490249	0.0426721	0.0369676	0.0562775	0.0214681	0.032721	0.0377506	0.0739065	0.0283708	0.034995	0.026908	0.0252792	0.022286	0.0324697	0.0262077	0.0294061	0.133905	0.125048	0.0843971	0.0623724	0.358284	0.0956922
RPL37	60S r-protein	0.00640306	0.00778381	0.00193926	0.00141757	0.00149115	0.00450477	0.00840545	0.00754658	0.00129311	0	0.00224589	0.00527886	0.00516888	0.00433212	0	0	0.0026002	0	0	0.00899283	0.00565974	0.00541789	0.00720635	0.00199023	0.00255688
RPL38	60S r-protein	0.0659522	0.465949	0.477484	0.36494	0.430255	0.403734	0.836185	0.515695	0.60809	0.52935	0.722385	0.364308	0.324001	0.369038	0.290381	0.630601	0.688579	0.76491	0.298653	0.542169	0.466964	0.41009	0.402159	0.612492	0.192402
RPL4	60S r-protein	0.841351	1.705	1.16927	0.802186	1.42169	2.24792	1.19894	0.847916	1.6871	1.21825	1.85522	1.21261	1.78383	1.05997	1.14274	0.851342	1.86866	1.21356	1.99348	2.23932	2.74415	2.30477	1.27828	1.94716	1.32837
RPL42	60S r-protein	0.0481039	0.0366184	0.00870519	0.00976037	0.0388855	0.0172938	0.0152122	0.0195668	0.02144	0.0225464	0.0193979	0	0.0287764	0.00308936	0.0171532	0.00247901	0.0153465	0.00830062	0.0042055	0.011802	0.0161872	0.00393011	0.00260681	0.017486	0
RPL43	60S r-protein	0.0333667	0.0353095	0.0559177	0.0281139	0.0395939	0.0316769	0.0352569	0.0228558	0.0331675	0.042137	0.00616491	0.0287568	0.0388161	0.0291935	0.0308031	0.0382489	0.00323416	0.00657324	0	0.00440598	0.0532984	0.0452846	0.0229418	0.0215522	0.0263031
RPL5	60S r-protein	0.47041	0.875805	0.939932	0.880106	1.21684	1.02269	1.05901	1.06539	0.809715	0.978568	0.841119	1.0743	0.321898	0.551883	0.951331	0.804754	1.78427	3.18446	0.495653	1.20644	1.63569	1.31519	0.807307	0.575848	1.86144
RPL6	60S r-protein	0.476154	0.847607	1.47253	0.474175	1.06186	1.40318	1.23622	0.7465	1.58414	0.849044	0.617316	0.365469	0.313717	0.407622	0.58227	0.735361	0.566933	0.714446	0.421227	0.767989	0.60926	0.374923	0.597411	0.526563	0.495605
RPL7	60S r-protein	0.13559	0.323002	0.635028	0.222731	0.41214	0.402741	0.413963	0.470638	0.601951	0.705192	0.403507	0.267886	0.167974	0.368429	0.318905	0.63667	0.450761	0.206561	0.477541	0.353074	0.457079	0.376984	0.64285	0.8221	0.416201
RPL8	60S r-protein	0.615293	0.98531	2.2309	1.68296	1.2616	1.29383	1.16516	1.73885	1.57422	1.48888	1.46834	1.10934	1.06579	0.898684	1.16871	1.24038	0.969117	1.78755	1.41206	1.06579	0.923223	0.685143	0.94366	1.38587	1.04992
RPL9	60S r-protein	0.466282	0.252756	0.70204	0.849025	0.495299	0.537874	1.85419	0.750081	0.667476	1.28509	1.06061	0.242831	0.697948	1.04015	0.944877	1.28556	0.803504	1.58081	0.917916	0.687941	0.864305	0.845071	0.84047	0.841791	0.391272
RPN1	other	0.00199602	0.0083508	0.0133932	0.00689349	0.00721134	0.0025061	0.00450086	0.00985133	0.00420664	0.00651267	0.026095	0.0285721	0.013444	0.00232975	0.00475204	0.000856164	0.00861425	0.0030545	0.0043794	0.00377755	0.00357327	0.00373996	0.0041994	0.193168	0.00565089
RPN11	other	0	0	0.00187957	0	0.000686682	0	0	0	0	0	0	0	0	0	0	0	0	0	0	0	0	0	0	0.0111689	0
RPN12	other	0	0	0.00196283	0	0	0	0	0	0	0	0	0	0	0	0	0	0	0	0	0	0	0	0	0.012446	0
RPN2	other	0.00636463	0.0114828	0.0213883	0.00553488	0.00507403	0.0057418	0.00502219	0.0116073	0.00588963	0.0123876	0.0211723	0.00623263	0.0171724	0.00499849	0.00449136	0.00227011	0.00808124	0.0109148	0.00281318	0.00212625	0.0025239	0.00618334	0.00316132	0.227606	0.0106291
RPN3	other	0	0.00146153	0.00155444	0.00138708	0	0	0.000513861	0.00153894	0	0.000982268	0.00639755	0	0.00282766	0	0	0.00127592	0.00130618	0	0.000742366	0.000828464	0.00167066	0.000723942	0.000532096	0.0436691	0.000772897
RPN5	other	0	0	0	0.00101285	0	0	0	0	0	0	0	0	0	0	0	0	0	0	0	0	0	0	0	0.0544432	0
RPN6	other	0	0	0.00285315	0.000992762	0	0	0	0	0	0	0.00198999	0	0.00195014	0.001614	0	0	0.00143265	0	0	0	0	0	0	0.0144191	0
RPN7	other	0.00340031	0	0	0	0	0.00398132	0	0.00293263	0	0.00256558	0.00358543	0.00261545	0.008336	0.00332035	0	0	0	0	0	0	0	0	0	0.0363756	0
RPN8	other	0.000446967	0.00179802	0.000854255	0	0.00150615	0.00155073	0.00136993	0.000593678	0	0.000573688	0.00442534	0.00202531	0	0.00166787	0	0	0.000959562	0	0.000575824	0	0.000440975	0.00120145	0	0.0388939	0
RPN9	other	0	0.001108	0.00178315	0	0.000789097	0.00109979	0	0.00142306	0	0	0	0	0.00294186	0	0.00144271	0	0	0	0.00221876	0	0	0	0	0.0257857	0
RPO41	other	0	0.00285073	0.00541654	0.00386241	0.0041959	0	0.00179219	0	0.0020829	0	0.000897797	0.00181888	0	0	0	0	0	0	0	0	0	0	0	0.0130126	0.0064206
RPP0	60S r-protein	1.76631	3.03179	4.13366	3.49848	3.35149	3.40349	2.6461	2.67356	2.39478	2.76632	1.50567	1.88562	1.64636	0.979766	2.3474	1.14945	1.22642	2.39767	3.30903	3.35922	2.3863	1.59406	3.17258	1.27866	3.96343
RPP1	60S r-protein	0.265384	0.598174	1.76621	0.261219	1.21829	0.393871	1.41652	1.48408	1.95964	0.325962	0.690453	0.211016	0.818762	0.451059	1.18	1.0803	1.07656	2.48579	0.619653	1.01361	1.75744	2.27202	0.338179	1.50245	2.06691
RPP2	60S r-protein	1.14973	3.20662	3.75	2.78904	1.89082	2.5588	1.42363	2.48013	2.80663	1.56876	1.88036	1.61128	2.94556	2.44416	1.97352	1.88711	1.15249	3.29379	5.26984	1.65304	2.39075	2.29316	1.72373	3.19576	4.37178
RPS0	40S r-protein	1.31679	1.41424	2.30417	1.05782	2.21052	3.12109	1.9633	1.799	2.5668	1.80894	1.39603	1.43848	2.6873	1.90065	2.71867	3.07482	2.77532	6.77215	2.14045	2.4899	2.47439	1.64742	4.64594	0.681468	0.954887
RPS1	40S r-protein	7.19149	5.95891	5.73265	4.6376	5.79093	3.96675	5.08471	3.42981	3.55993	3.98253	1.09092	4.52142	1.66959	2.99882	3.25543	4.50475	6.38962	2.39227	6.28938	4.75864	5.02979	5.58944	5.88291	3.1362	5.5485
RPS10	40S r-protein	0.909457	0.828612	1.06453	0.766998	1.12671	0.58486	1.45367	0.643665	1.19392	0.719051	1.60043	0.433496	0.612401	0.86645	1.09916	0.478776	1.10087	0.699486	1.73171	0.583476	0.327258	0.40872	1.39758	0.339012	0.0425502
RPS11	40S r-protein	3.79156	2.45315	2.39707	2.58542	2.42882	1.54098	1.64712	1.72955	1.97628	4.23042	3.92593	5.54312	4.27984	3.94516	3.55924	4.05096	3.24552	1.06355	2.74483	2.50377	2.70891	3.42148	2.35734	0.81956	2.13429
RPS12	40S r-protein	3.51044	2.67753	1.27756	2.38839	1.42732	2.35747	2.05712	1.87115	2.38864	1.5782	1.15452	2.37709	2.90285	2.87145	2.46925	2.32501	1.68438	2.18161	1.06664	1.88987	1.49628	2.05059	2.14852	0.715902	1.46955
RPS13	40S r-protein	1.30292	0.194668	0.799025	0.100512	0.278275	0.451784	0.257797	0.37381	0.993132	0.493265	0.977574	0.996341	0.780708	0.242806	0.520271	1.37278	0.844887	0.0919377	0.599978	0.407688	0.448265	0.754938	0.234835	0.0585457	0.408756
RPS14	40S r-protein	3.16763	2.07724	1.60715	1.87819	1.38696	2.74293	1.62854	2.342	1.99048	1.10309	1.10695	1.4312	0.812698	0.863692	1.94691	1.74227	1.98673	0.991977	1.3805	1.78549	2.31723	1.64037	1.34199	1.38515	3.71026
RPS15	40S r-protein	0.307275	0.398775	0.315181	0.250335	0.315822	0.0402798	0.400194	0.682978	0.691989	0.544772	0.757336	0.306006	1.70373	1.07731	0.428048	0.294611	0.724552	0.141026	0.224636	0.533974	0.481585	0.0150947	0.178619	0.178893	0.0728104
RPS16	40S r-protein	1.88904	1.04078	0.759091	1.36453	0.351748	0.981044	1.48007	1.11345	1.69686	1.24981	1.54414	0.991341	1.06813	1.80216	1.94074	1.06581	0.665416	0.556422	0.718663	1.01948	0.541304	0.259251	0.471164	0.670346	0.436872
RPS17	40S r-protein	0.54083	0.459187	0.546495	0.486452	0.290749	0.424227	0.0857504	0.361137	0.223955	0.750156	0.639481	0.534079	0.62155	2.45474	0.269958	0.28979	0.509327	0.221916	0.363891	0.237356	0.337632	0.302438	0.162092	0.209657	0.124902
RPS18	40S r-protein	1.81003	1.20121	0.675882	0.772322	0.962035	1.02273	0.713349	1.03911	0.657745	1.29279	0.879197	1.33138	1.48774	1.40334	2.88165	0.88559	0.700117	0.226919	0.704374	1.3114	0.664326	1.17602	0.924639	1.7612	0.354695
RPS19	40S r-protein	1.59979	1.51109	1.28472	2.0367	1.68312	1.69687	0.834413	0.762632	0.519305	1.9859	1.92009	0.920691	1.23928	1.67768	1.17496	2.56471	1.17615	0.691617	2.35484	0.805286	0.62767	0.780857	2.4671	0.142961	0.362894
RPS2	40S r-protein	2.83	1.94668	1.55177	3.32263	2.69618	3.95472	2.56499	1.55347	2.17987	3.96372	2.23936	3.45934	3.58656	2.69541	3.123	3.26499	2.54791	2.30811	3.81226	2.6284	2.44054	2.88117	2.2022	1.01672	1.8812
RPS20	40S r-protein	2.83938	4.94028	2.12296	2.2247	3.52223	2.06519	3.2668	2.22033	3.25156	3.12864	1.50249	1.43338	2.90642	1.75316	1.23741	2.28625	2.21099	5.39065	1.90109	2.55791	2.79635	3.33887	3.46191	1.43932	0.739372
RPS21	40S r-protein	1.619	2.53044	1.56305	2.13208	3.20203	2.2378	1.11554	1.98703	0.51208	0.969867	0.435193	2.57564	1.63236	1.58239	2.29783	1.36288	1.18031	1.68661	1.67938	2.10394	2.84589	2.88728	2.73773	0.145779	2.52788
RPS22	40S r-protein	1.31986	0.748625	0.803042	1.80466	0.535701	0.896917	2.7962	2.37381	1.65351	0.670701	0.512369	1.97807	0.561133	0.375284	2.17113	0.832405	0.435117	0.400497	1.03341	0.592872	0.356627	1.19902	0.911894	0.0634648	0.206612
RPS23	40S r-protein	1.38747	1.2659	1.41217	1.54183	1.68374	1.07993	1.45487	0.655669	0.864924	0.970857	0.33478	0.92146	0.971493	1.53955	1.6564	0.279291	0.65107	0.403795	0.373169	1.07792	1.37387	0.844734	0.867991	0.346579	0.333727
RPS24	40S r-protein	1.42565	1.01277	1.47162	2.12656	1.08939	1.11557	0.736249	1.38649	2.16889	1.44368	1.96283	0.588528	2.1268	2.81649	1.61234	0.487993	1.4137	0.714903	1.78841	1.64952	1.54471	1.56234	1.35701	0.674926	0.414581
RPS25	40S r-protein	0.013743	0.313231	0.00206143	0.213459	0.251519	0.0414569	0.241054	0.471195	0.237778	0.594373	0.422699	0.25323	0.859712	0.367993	0.527977	0.533999	0.230158	0.00421868	0.0802656	0.0695147	0.124587	0.20584	0.324431	0.168478	0.3598
RPS26	40S r-protein	0.280102	0.415352	0.202537	0.383087	0.440083	0.535115	0.404314	0.688123	0.790672	0.341264	0.00907838	0.259558	0.282814	0.0849648	0.0142499	0.0965968	0.167749	0.0855238	0	0.799284	0.516922	0.58361	0.17876	0.147522	0.32435
RPS27	40S r-protein	1.744	1.89477	0.503366	2.2468	1.08865	0.793866	1.21351	0.764562	0.439749	0.315281	0.198072	0.976467	0.271358	1.03755	0.0803324	0.206727	1.3736	0.665996	1.16204	0.849283	1.30645	1.07666	1.02186	0.435516	0.708611
RPS28	40S r-protein	0.263425	0.0860111	0.0640546	0.0443107	0.11207	0.0948442	0.0686713	0.303994	0.155888	0.0765213	0.0766499	0.0901971	0.0613855	0.0776797	0.129405	0.105654	0.0709066	0.0901168	0.0101121	0.157481	0.0574911	0.0756016	0.148716	0.0592228	0.00772541
RPS29	40S r-protein	0.309216	0.137089	0.141774	0.188995	0.102635	0.0875459	0.18686	0.319119	0.277522	0.0950001	0.0585486	0.0595843	0.0640398	0.176759	0.148321	0.111451	0.152175	0.177064	0.12903	0.104874	0.0754246	0.0663133	0.117611	0.0269366	0.0367236
RPS3	40S r-protein	5.20744	3.38988	1.35694	3.80907	2.96473	3.32582	2.22259	5.07378	2.19657	3.66924	4.10003	2.31836	4.57968	2.8853	2.84357	2.78621	3.58056	4.41461	2.10846	4.16426	3.35882	3.44439	6.76039	5.95365	1.50203
RPS30	40S r-protein	0.0549316	0.0429122	0.146063	0.0766847	0.0868613	0.0477125	0.0941248	0.0634791	0.148262	0.0514011	0.0250289	0.0629155	0.0313447	0.079238	0.118813	0.0648692	0.00175093	0.0281818	0.153077	0.107167	0.108269	0.0670442	0.0576133	0.0126949	0.0899435
RPS31	40S r-protein	2.17552	1.88762	0.649792	1.71405	1.63978	1.45831	1.87842	1.00777	1.84983	1.87018	2.15969	0.916139	2.08706	2.18725	1.6479	1.89879	1.80555	0.775546	0.716665	1.53487	1.59327	1.08066	0.272187	0.518592	0.40762
RPS4	40S r-protein	4.12605	1.73305	1.54335	2.88497	2.1805	2.35954	2.07719	3.45369	3.88099	2.88162	4.11056	3.1661	4.03574	4.00237	2.07103	3.73523	3.00345	0.807862	3.26455	2.10307	1.63384	1.81884	1.45189	0.515654	0.439687
RPS5	40S r-protein	3.04736	1.94185	1.77725	2.88778	1.89626	1.76624	2.05587	1.99487	2.2753	2.39953	1.62347	1.69284	1.66114	2.24189	2.63929	2.14674	2.4657	1.90304	1.70443	1.83354	1.10559	0.829326	2.51836	1.22787	0.362928
RPS6	40S r-protein	2.48707	3.54833	2.29266	3.28391	1.93709	3.12366	1.10744	3.03741	3.28968	2.42667	1.58326	4.84624	2.43755	0.999133	3.23179	2.34041	2.84622	1.35974	2.7342	3.46104	3.77035	3.50952	4.68997	0.505846	2.52576
RPS7	40S r-protein	3.09581	2.17182	1.6124	3.39692	2.6955	2.78952	3.28581	1.34409	2.0223	0.684617	0.597167	1.44227	1.12339	2.50473	2.09474	2.31002	2.28193	1.84783	1.7344	1.63823	0.60022	2.38605	2.29252	0.324766	0.676849
RPS8	40S r-protein	1.90618	0.524634	0.837023	0.356759	0.532721	0.7993	0.36834	0.318159	0.633523	2.59402	0.419846	2.31509	0.585289	1.90945	0.881758	0.965625	0.525076	2.79273	0.205588	0.575157	0.671409	0.749817	2.55689	1.54716	1.96989
RPS9	40S r-protein	2.72825	0.844643	0.718527	1.07483	1.09571	1.14555	1.09944	1.65658	2.12846	1.8311	1.35863	2.49409	2.44027	2.1938	2.2043	2.20662	1.72737	0.402177	0.824146	1.14154	1.66135	1.22059	1.38908	0.272286	0.163964
RPT1	other	0.00275238	0.00622063	0.00427007	0.00456748	0	0.000778408	0	0.0065494	0.00577395	0.00204013	0.0132379	0	0.00388549	0.00533074	0	0.000762046	0.00285877	0.0141434	0.0112262	0.00430291	0.00310857	0.00592235	0.00392862	0.108393	0.00927924
RPT2	other	0.00590237	0.00708406	0.00214677	0.00457798	0.00127085	0.00374646	0.00179775	0.00378508	0.00799859	0.00931625	0.0095656	0.00815614	0.0177044	0.00648795	0.00754527	0.00203395	0.0186117	0.00586008	0.00932229	0.00196379	0.00386734	0.00202076	0.00153403	0.122279	0.0139994
RPT3	other	0	0.00121836	0	0	0	0.0016038	0.00164578	0	0.0023964	0.00801476	0.00671304	0.00388202	0	0	0.00178256	0.00178864	0	0	0	0	0.00224046	0.00406214	0.0021755	0.0275651	0
RPT4	other	0.00143062	0	0.000554094	0.000367989	0.000251503	0	0.00148131	0	0	0.00333037	0.00640084	0.00376611	0.0115071	0.00270676	0.00204037	0.00385133	0.00616106	0.00221089	0.00259186	0.00135784	0.00270327	0.00188415	0.00261481	0.159217	0.00385236
RPT5	other	0.00372805	0.00632526	0.0026771	0.00422298	0.00318624	0.000834571	0.00186649	0.00472267	0.00144541	0.00958874	0.0161058	0.00392824	0.00499027	0.00289383	0	0.00232186	0.00729422	0.00147079	0.000879813	0.00220733	0.00209475	0.0025015	0.000515626	0.0850578	0.00517786
RPT6	other	0.000928926	0.00379549	0.00164863	0.00117805	0.00110591	0.00416789	0.00111041	0.00180401	0	0.00218628	0.0194242	0.00300409	0.00926236	0.00182954	0.00125908	0.00134135	0.00270917	0	0.00406736	0.000924738	0	0.00309463	0.00293522	0.069992	0
RQC2	translation factor	0	0.00763981	0.0144117	0.000684326	0.00382613	0.00554507	0.00114562	0.00179715	0.00119613	0.0185768	0.0183729	0.00416667	0.0159934	0.00380158	0.00534252	0.00827883	0.00825408	0	0.00388958	0.00526275	0.0100221	0.00373435	0.000716103	0.025824	0.00540611
RRP1	ribosome AF	0.00282357	0	0.00128729	0.000531037	0.0038954	0.0107248	0	0	0	0	0	0	0	0	0	0	0.00463308	0	0.0108282	0	0	0	0	0.0126362	0
RRP12	ribosome AF	0.00397755	0.0351065	0.010547	0.0115047	0.0152461	0.037392	0.00403519	0.0368712	0.0147001	0.0211928	0.0702633	0.0349556	0.0175608	0.012477	0.0221353	0.014195	0.00254918	0.00709752	0.0557815	0.00376625	0.0136201	0.00828114	0.00589714	0.060114	0.0803896
RRP15	ribosome AF	0	0	0	0	0.00298507	0.00615213	0.00158662	0.00158944	0.0010764	0.00147202	0	0	0	0	0	0	0.00145178	0.0025448	0.00222614	0	0.00248424	0.00143005	0	0	0
RRP3	ribosome AF	0	0.00380174	0	0.00429571	0.0030947	0	0	0.0110809	0.00949992	0.0174336	0.0161047	0.0113815	0.0179104	0.00301311	0.00965401	0.01797	0.0073802	0.00368477	0.00586029	0	0.00486115	0.00570314	0.00298245	0.0484258	0.0189129
RRP4	ribosome AF	0	0	0.00208041	0.0132902	0.0390188	0.0451897	0.026553	0.00196834	0.0298219	0	0.00535271	0.00354313	0.00126497	0	0	0	0.00109086	0	0	0.000964679	0.000934174	0.000965436	0	0.0780925	0
RRP5	ribosome AF	0.00786663	0.0178823	0.0367236	0.0385538	0.021841	0.0370252	0.0529287	0.227731	0.126563	0.0615265	0.127095	0.0379585	0.183757	0.0337223	0.0627654	0.0335882	0.0962984	0.0870309	0.0871408	0.0434348	0.0597316	0.0411685	0.12207	0.0572064	0.140325
RRP6	ribosome AF	0.0131564	0.0197925	0.0254457	0.0082983	0.0155754	0.011967	0.00782145	0.0323946	0.0202686	0.0403635	0.059427	0.00807536	0.0138717	0.0172168	0.0141062	0.0188425	0.0240603	0.0132923	0.0310048	0.00732067	0.0164788	0.00474093	0.00606241	0.0454236	0.0734022
RRP7	ribosome AF	0.0069682	0.00294005	0.00482663	0.00458757	0.00692694	0.00253069	0	0	0.0061402	0	0.00513878	0.0097262	0.00337717	0	0.0102414	0.00633807	0.00316893	0	0	0.00325964	0.00182778	0.00460887	0.00739967	0	0
RRP8	ribosome AF	0	0.0120762	0.00734597	0.00138734	0.00442702	0.00997719	0.00511849	0.0150216	0.00453238	0.0262101	0.0210291	0.0106205	0.0105104	0.00209658	0.0173232	0.0355799	0.00739994	0.0104838	0.00707665	0.00586208	0.00899537	0.0073679	0.00248862	0.0104545	0.00734157
RRS1	ribosome AF	0.00336565	0.00136855	0.0275697	0	0.000645643	0.0189796	0.0292603	0.00616657	0.0126479	0.0105281	0.0083459	0.0172662	0.0171979	0.00163177	0.00342483	0.00140839	0.0107946	0.0166647	0.0166843	0.00315964	0.0130546	0.00832875	0.0133498	0.0272858	0.0298896
RSA3	ribosome AF	0	0.00110558	0	0.00712553	0	0.00420719	0.00260437	0	0	0.0020182	0	0	0.0130478	0.00741846	0	0	0.00278134	0	0.00373526	0.00336626	0.00994305	0.00639626	0.0014725	0	0
RSC2	other	0.00108606	0.00227726	0.0064103	0.00379672	0.00216863	0	0.00147355	0.00382632	0.00142019	0.00248529	0.00483789	0.00459897	0	0.00568415	0.00481407	0.0036777	0.00425795	0.00511282	0.0136797	0.00155254	0	0.00224253	0.00176756	0.0176528	0.00352949
RSC58	other	0	0.00116257	0	0.00142822	0.000803787	0.00149222	0.000984461	0.00086578	0.000866469	0.00203977	0.00340058	0.0017942	0.00335888	0.00170917	0.00129997	0.0014886	0.000936179	0	0	0.00058716	0.00116292	0.00104809	0.000843066	0.00497477	0
RSC8	other	0.00245311	0.00268524	0.00696599	0.00363504	0	0.00487243	0.00242002	0.000144664	0.000166921	0.00219112	0.0110816	0.0020241	0.000942109	0.000186898	0.00175633	0.00574669	0.000491121	0.00271379	0.00642299	0.000108148	0.00171431	0.00297995	0.000153601	0.0552199	0.00349735
RSC9	other	0	0	0	0.00114485	0	0	0	0	0.00174747	0	0.00278848	0	0	0.00176894	0	0	0	0	0.00570582	0	0.00166901	0	0	0.0100766	0
RSE1	other	0	0	0.00776807	0	0.00289018	0.00315823	0	0.00227808	0.00382774	0.00139236	0.0072864	0.00391151	0.00612038	0.00124674	0.00269198	0.00369917	0.000795972	0.0042324	0.00776741	0.00381795	0.00416223	0.00101435	0	0.00714806	0.0119289
RSM22	other	0	0.00396525	0	0.00427321	0.00143945	0.00373573	0.0017163	0.00166798	0.00643379	0	0.00221698	0.00600863	0	0	0.00663698	0	0.00506827	0	0	0	0.00194578	0.00145462	0.00343961	0	0
RSM23	other	0	0.00208832	0.00417795	0	0	0.00261557	0.0023759	0.0118135	0.00311545	0.00327249	0	0.0134638	0	0	0	0	0	0	0.00277187	0.00169679	0	0.00157955	0.00119032	0.00443761	0
RSM24	other	0.000115958	0.000929861	0	0.00040483	0	0.00131624	0	0.0016658	0.00130689	0	0.00622472	0.0144826	0	0	0.000529276	0	0.00172961	0.00082412	0	0.000536995	0.00364704	0	0	0.00221701	0.00147481
RSM26	other	0.000821945	0	0	0	0.000775399	0.00190007	0	0	0	0	0	0	0	0	0	0	0	0	0	0	0.00523841	0.000901739	0	0.00172301	0
RSM28	other	0.00181929	0.00186698	0.017695	0.00825611	0.0132642	0.00412442	0.0186242	0.00201335	0.0252992	0.00474602	0.0170276	0.00985827	0.00494513	0.00217565	0.00389974	0.0143879	0.0242275	0.0171576	0.0208055	0.00763978	0.011457	0.0140678	0.012549	0.00647692	0.0293504
RTG2	other	0	0	0.00308394	0	0.00207202	0	0.00319757	0.00264561	0	0	0	0	0	0	0.00354601	0.00137959	0	0.00262398	0	0	0.00182617	0.00227658	0.000909203	0	0
RTN1	other	0	0.0219216	0	0	0.0131225	0.0124673	0	0.016189	0	0.0184824	0.00319746	0	0.0218418	0	0	0.0148602	0	0.0294974	0.00374612	0	0.00659424	0.00596592	0.0142916	0.0726059	0.0145014
RTT101	other	0	0.00115435	0	0.000805521	0.000524932	0.00132172	0.000556403	0	0	0.00230293	0.00364084	0.00114014	0.00343146	0	0.00210474	0.00233738	0.00173856	0	0	0	0.00158557	0	0.00246356	0.00163424	0
RTT102	other	0.00187373	0.00299174	0.00228821	0.00178101	0.00239913	0.00579755	0.00139206	0.00129843	0.00164837	0.00202737	0.00650344	0.00550959	0.00687528	0.00334402	0.00048752	0.0011526	0.00149227	0.0185091	0.0036229	0.00262281	0.00507696	0.00370551	0.00616155	0.041692	0.0793662
RVB1	ribosome AF	0	0.000836655	0.0102987	0.00251732	0	0.00757798	0.000933151	0.0164037	0.00210315	0.0221822	0.0201056	0.0205186	0.00680257	0.00448321	0.00426413	0.0103879	0.00924773	0.0117103	0.00651641	0.00684592	0.00378439	0.0113263	0.00455232	0.190648	0.0267211
RVB2	ribosome AF	0.00482967	0.00614582	0.0106913	0.00748113	0.00753651	0.00420935	0.00821286	0.0187128	0.00614354	0.0191504	0.0289091	0.024253	0.0061125	0.00920895	0.00622745	0.00773152	0.0221937	0.00996845	0.00575173	0.0089324	0.00987798	0.017489	0.0069758	0.176319	0.0271035
RVS161	other	0	0.00285224	0.00403646	0.00467747	0	0.00183655	0	0	0.000474537	0.00162228	0.00913324	0.00445113	0.00450407	0	0.000996176	0.00232255	0.00479759	0.00694236	0.00715825	0	0.00178968	0.00599647	0	0.0260824	0.00997112
RVS167	other	0	0.000552061	0.00309527	0.00377045	0.000725891	0	0.00405617	0	0	0.00408069	0.009711	0.00765351	0	0.0045955	0.00276382	0	0	0.00981267	0.00722565	0.000811411	0.00239252	0.00587788	0.00204705	0.0818117	0.00994822
SAC3	other	0.00139648	0	0.0106951	0	0	0	0.0451303	0	0	0.0174894	0.0244566	0	0	0	0	0.00286825	0.0334511	0	0	0.0109506	0	0.0341348	0.00877338	0	0
SAC6	other	0	0	0	0.00129457	0	0	0	0	0	0	0	0	0	0	0	0	0	0	0	0	0	0.00120064	0	0.0453091	0
SAH1	other	0	0	0	0.00435261	0.00086809	0.000625519	0.000815537	0.000505749	0	0	0.00127035	0	0.00208149	0	0.00236171	0	0	0	0.00522527	0	0	0.00101121	0.00189552	0.00696285	0.0339272
SAM1	other	0.00235218	0.0376051	0.074181	0.0326668	0.0125819	0.010136	0.0477853	0.0287943	0.0228912	0.0603803	0.0945971	0.00210629	0.105855	0.0452464	0.0172598	0.00687679	0.165016	0.0498941	0.0289565	0.0154559	0.0305919	0.0578534	0.0237965	0.19739	0.0881799
SAM2	other	0	0	0	0.00309732	0	0	0	0	0.00151845	0	0	0	0.00461518	0	0	0.00207466	0.00822381	0	0	0	0	0	0	0	0
SAP1	other	0	0.000955004	0	0	0	0.000973971	0	0	0.00110213	0	0.0038731	0	0	0	0	0	0.00107025	0	0	0	0.000766878	0	0	0	0
SAP185	other	0.000978383	0	0	0	0	0	0	0	0	0	0	0	0	0	0	0	0	0	0	0	0	0	0	0.00713412	0
SAP30	other	0.000470536	0.000729219	0.0052084	0	0	0	0	0	0	0	0.000830749	0.00147435	0	0	0	0.00045136	0	0.00276037	0.00166494	0.000358575	0.00065127	0	0.000375379	0.000745974	0.00615513
SAR1	other	0	0	0	0	0	0	0	0.00112369	0	0	0.00358389	0.00178509	0.00334882	0	0	0.00146014	0	0.0018682	0	0	0.000742702	0	0	0.0150046	0.0050355
SAS10	ribosome AF	0	0.00423328	0.00192125	0.0022027	0.00262278	0.0095041	0.00186328	0.00230569	0.000511537	0.00175352	0.00755471	0.00305993	0.000655599	0.000441113	0.001345	0.000354511	0.000768202	0.00294715	0.00719671	0.00135495	0.00102935	0.0012545	0.00219802	0.0243	0.0145675
SBP1	translation factor	0	0.00552888	0.0142578	0.00594271	0	0.00538675	0.00588645	0.0343037	0	0.0114993	0.0470478	0.00361622	0.0207864	0.0165492	0.0101875	0.0409001	0.0151302	0	0.0288661	0.00699244	0.0174875	0.00491702	0.00877551	0.0102643	0.00649818
SCJ1	other	0	0	0	0.000444543	0	0	0.000725039	0	0	0.000627926	0.0010117	0	0.000429844	0	0.000702736	0.000690313	0	0.00756855	0.000733246	0	0.00129929	0.00178762	0.000503553	0	0.00680851
SCP160	other	0.00172006	0	0.00407591	0.0246779	0.00147369	0.00104667	0.904311	0.00488215	0	0.0154501	1.09126	0.0115027	0.0082845	0.00760957	0.00886787	0.0101658	0.00590398	0.00247377	0.00352322	0.00217791	0.00101222	0.00310905	0.00488527	0.0723967	0.0173706
SDA1	ribosome AF	0.00113016	0.00355947	0.00442283	0.00242666	0.00119049	0.00207291	0.00317338	0	0.00679085	0.00316506	0	0.00108834	0.00252764	0.00226434	0.00350769	0.00347721	0.00439311	0	0.00455822	0.00111575	0.00313473	0.00300668	0.00169003	0	0.0125614
SDH1	other	0	0	0	0	0	0.0010136	0	0	0	0	0	0	0	0	0	0	0	0	0	0	0	0	0	0	0.008046
SEA4	other	0	0.00429656	0	0.00232666	0	0	0.00264792	0	0.00309716	0	0.00408187	0.00254673	0.00255333	0	0	0	0.00169587	0.0055216	0	0	0.00188841	0.0022406	0	0.00373948	0.00380073
SEC1	other	0.00234663	0.010297	0.00474511	0.003949	0.00398689	0.00376829	0.00409278	0.0188217	0.0109303	0.00398685	0.0278184	0.00431855	0	0.00706511	0.00669985	0.00173574	0.00443435	0	0.014552	0.0011297	0.00837841	0.00348756	0.00236506	0.0106507	0.00453737
SEC13	other	0	0	0	0	0	0	0.00120647	0	0	0	0	0	0	0	0	0	0	0	0	0	0	0	0	0.010214	0
SEC18	other	0	0	0.00316328	0	0.00282902	0	0.00332572	0	0	0.00378897	0	0.00653991	0.0078083	0.0052382	0.00361301	0.00288394	0.00422992	0.00718622	0.00568211	0.00165432	0.00189067	0.00311579	0.00235118	0.0252679	0
SEC21	other	0	0	0	0	0	0	0.000874751	0	0	0.00144159	0.00144801	0.00138485	0	0	0	0	0	0	0.00242787	0	0	0	0	0.0412837	0.00425494
SEC26	other	0	0	0.000657343	0	5.0425e-06	0	0	0	0	0.0019016	0.00320338	0	0	0.0013673	0	0	0.00314524	0.0043799	0.00144965	0	0.000588008	0.00115051	0	0.0728498	0
SEC27	other	0.0024555	0.0102352	0.00286293	0.00588847	0.00410979	0.000675545	0.00457875	0.000700041	0	0.0229251	0.0135885	0.000586252	0.0128799	0.00153487	0.0059191	0.0043478	0.0143441	0.00122573	0.00508055	0.00041953	0.000894265	0.00416114	0.00136437	0.122279	0.0143225
SEC28	other	0	0	0.00411744	0.00342801	0	0	0.00192135	0.00143948	0.000639286	0.00463134	0.00544379	0.0032556	0.00189106	0.000783338	0	0.002749	0.00292067	0	0	0	0.00039383	0.000830809	0.000436474	0.014679	0
SEC31	other	0	0.00172118	0.0045331	0.00193696	0.000631424	0.016654	0	0	0.00789085	0	0.00168536	0	0	0	0	0.00292367	0.000941488	0	0.00604918	0.00197783	0.00506831	0.00196744	0	0.00488774	0.00842695
SEC53	other	0	0	0	0.00399114	0	0.00233063	0.000327791	0.000652025	0	0.00284922	0.00914202	0.00105814	0.0133258	0.0013993	0.00108371	0.00573982	0.00101146	0	0.00149049	0	0	0.00102716	0	0.0152092	0
SEC7	other	0	0	0	0.000819182	0	0	0.000468219	0.000315145	0	0.00056952	0.00097505	0	0	0.000594298	0.000414559	0	0	0	0.00129597	0	0	0.00105402	0	0.00567583	0.00160979
SEF1	other	0.0188167	0.0164963	0	0	0.0151541	0	0	0	0	0.017491	0	0	0.438581	0.0224536	0	0	0.0163994	0	0	0	0.0167037	0	0.0245464	0	0.000801446
SEH1	other	0	0	0.0014689	0	0	0.00386544	0.00174026	0.00638435	0	0.004996	0.0079525	0.0045689	0	0	0.00180836	0	0.0068599	0.0101877	0.00405404	0.000863811	0.00424707	0.00686299	0.00716741	0.0387754	0.0306383
SER3	other	0	0.0907024	0	0	0	0	0	0.115675	0	0	0.194566	0	0	0	0	0.0914615	0	0	0	0	0.0863911	0	0	0	0.00429996
SES1	other	0	0	0	0.00147347	0	0	0	0	0	0	0	0	0	0	0	0	0	0	0	0	0	0	0	0.0226202	0
SET1	other	0	0	0	0	0	0.0017536	0	0	0.00198334	0.00246189	0	0.00262494	0	0.00276288	0.011652	0.00236623	0.00163704	0	0.00294022	0.000983594	0.000975813	0.00140117	0.00113431	0	0
SET2	other	0.0101474	0.0399816	0.0289763	0.0179863	0.042475	0.0140903	0.0316499	0.044573	0.0240542	0.0265363	0.0444624	0.0220688	0.0316106	0.0255388	0.0276089	0.0115586	0.0153044	0.0641845	0.053194	0.00652805	0.0119974	0.0060351	0.00273214	0.00853416	0.0638737
SET3	other	0.00182522	0.00313068	0.00280208	0.00343866	0.00184555	0	0.00264342	0.00626088	0.00536761	0.00320418	0.00708723	0.00275412	0	0.00247192	0.000669506	0.00227475	0.00230623	0	0	0.000780741	0.000676063	0	0	0	0
SGF73	other	0.00130512	0	0.0025147	0	0	0.00335707	0.00330095	0	0.00304855	0.00333246	0.00899827	0	0	0.00305377	0.0038643	0	0.00745873	0.00618324	0	0.0121488	0.00821325	0.00224276	0.00275381	0	0.00552642
SGN1	other	0	0.00533358	0.00280382	0.0136072	0.00510492	0.0102943	0.0126717	0.0180118	0	0.00837582	0.0465337	0.0217828	0.0433316	0.0223433	0.00518703	0.00704052	0.155027	0.0145436	0.0179706	0.00264872	0.011107	0.0122512	0.00046785	0.0195607	0.0226784
SGV1	other	0.000899062	0.00311763	0	0	0	0.00286823	0.00172651	0.00150872	0.00172208	0.00364507	0.00284823	0.000895367	0.00393777	0	0.00488826	0.00472605	0	0.00228785	0	0.00210763	0.00338559	0	0	0.00421391	0
SHM1	other	0	0.0217618	0.209759	0.0109025	0.0438431	0.0546731	0.128796	0.0813692	0.023417	0.0177431	0.00463773	0.0291741	0.01444	0.0648987	0.0646395	0.026791	0.0732624	0.180298	0.0656787	0.126451	0.256665	0.282345	0.02135	0	0.34932
SHM2	other	0	0	0	0.00168718	0	0	0	0	0	0	0	0	0	0	0	0	0	0	0	0	0	0	0	0.00535619	0.00643832
SIN3	other	0.000489154	0.00138256	0.0027741	0.00107669	0	0.000701214	0.00166907	0.00245612	0.00309516	0.00448942	0.00499733	0.000946784	0	0.00530894	0.000337399	0	0.00180519	0.000834657	0.00731676	0.00175217	0.00237259	0.0017781	0.00189977	0	0.00109954
SIN4	other	0	0	0	0	0	0	0.000859085	0	0	0.00175894	0	0.00198217	0	0	0.000647173	0	0	0	0.000987897	0.000563278	0.000951925	0.000608361	0.00157121	0	0.00578206
SIS1	other	0	0	0.00426547	0	0	0	0	0	0	0	0.0060475	0	0	0	0.00310199	0	0.00279928	0.00316988	0	0.00143748	0	0	0	0.0117669	0.0284338
SKI2	other	0.0036847	0.00395918	0.0186229	0.00251902	0.00599638	0.00969521	0.00275413	0.00490402	0.00127886	0.00535342	0.0199712	0	0	0.00793919	0.0028525	0.00190177	0.00255576	0	0.00300318	0.00209976	0.00417953	0.00294963	0	0.00759267	0.00538754
SKI3	other	0	0	0.00964038	0.0028918	0.00116409	0.00317575	0	0.00199839	0	0.00367961	0.00738297	0	0.00367974	0	0.000604783	0.000973869	0	0.00161842	0	0.00169753	0.00136737	0	0	0	0.00458731
SLA2	other	0	0	0	0.00164218	0	0.000377578	0.000609389	0	0	0	0	0	0	0.000872734	0	0	0.000728062	0.000870667	0.00227237	0.000172899	0	0	0	0.012454	0.00218805
SLF1	other	0.00154668	0.00569808	0.00879377	0.0181782	0.0178663	0.00600786	0.0105263	0.013606	0.00357312	0.0215804	0.0296603	0.0427739	0.0463996	0.0347458	0.0190512	0.0211536	0.0155084	0.0436001	0.0317851	0.0105201	0.0159199	0.012779	0.0370344	0.0195084	0.0365642
SLH1	translation factor	0	0	0.00224479	0	0	0	0	0	0	0.00145425	0.00652539	0.00261379	0.00383944	0.000706319	0.00312672	0.00157682	0	0	0	0	0	0.000548078	0.00126042	0.0123026	0.00498997
SLM1	other	0.00165624	0.00272011	0.0016816	0.00143294	0.00615583	0.00477734	0.0140619	0.0113012	0.00174476	0.00578325	0.0079097	0.0029019	0	0	0	0.0102528	0.00485155	0.00437619	0.00415261	0	0.00153804	0.00646185	0.00190855	0	0.00626069
SLM5	other	0	0.00366533	0	0	0.00293122	0	0	0.0041205	0.00257205	0	0.00344952	0.00459467	0	0	0.00235926	0.0030499	0.00190443	0.00290169	0.003118	0	0.00196019	0.00374787	0	0	0.00622203
SMC1	other	0.000897424	0.000925023	0.00357361	0.00103018	0.00163774	0.0047572	0	0.00204881	0	0.00519216	0.00459098	0.00247358	0	0	0	0.00613999	0	0	0	0.00134592	0.00307575	0	0	0.017488	0.000867555
SMC3	other	0.000869198	0.00177456	0.00533474	0.00118724	0.000722964	0.00191131	0.00249691	0.00149577	0.000441879	0.0055587	0.00633116	0	0.0085226	0	0.000842002	0	0.00297397	0.00207327	0.0127892	0	0.00177099	0.00355498	0.00218669	0.0214566	0
SNF12	other	0	0.00285686	0.00266984	0	0.00353969	0.00255037	0.00174059	0.00305173	0.000760019	0.00307398	0.00455735	0.00548036	0.00162309	0.000455067	0.000559698	0.00159285	0	0.0113444	0.00222289	0.00195651	0.00127387	0.00100106	0.00126991	0.00441883	0.0150754
SNF2	other	0	0	0.00228855	0.00646355	0.00201347	0.00558067	0.00748706	0.00777552	0.00154301	0.0133661	0	0.00573706	0.0052231	0.00230467	0.00586737	0.0051924	0.00125402	0.0231984	0.00567933	0.00276055	0.00413093	0.00136775	0.00659469	0.0152172	0.034698
SNF5	other	0	0.0025764	0	0.00129608	0.00396603	0.00407112	0.00488805	0.00561139	0.00206189	0	0.00475372	0.000308224	0.00593698	0	0.00540365	0.0039683	0.00215343	0.0371257	0.00350109	0.00271006	0.00278568	0	0.00132939	0.00559816	0.00467913
SNF6	other	0.000724101	0.00459176	0.00891769	0.00127368	0	0.00488274	0.00475506	0.00753672	0.00426928	0.00697586	0.00934668	0.00621526	0.00832812	0.00865872	0.00606519	0.00279978	0.00511126	0.0293541	0.00665391	0.0037903	0.00734588	0.00415625	0.00624199	0.0068583	0.0335728
SNU13	ribosome AF	0.00986322	0.0151739	0.0418889	0.0408943	0.0206669	0.0120673	0.0188111	0.0208748	0.025576	0.00887026	0.0175335	0.0173079	0.0195104	0.0107256	0.0270347	0.0153766	0.00900557	0.0193973	0.0351735	0.0112908	0.0225998	0.0141375	0.00944608	0.0142747	0.0386805
SOF1	ribosome AF	0.00224217	0.00377215	0.00340531	0.00358366	0.0031051	0.00202176	0	0.00205181	0	0	0.0165212	0.0160558	0.0179043	0.00710167	0.00639749	0.00572551	0.00327619	0	0.0122413	0	0	0.00223566	0.00232739	0.00520285	0.00800275
SPA2	other	0	0	0	0	0.0010828	0.00202991	0	0	0	0.0319861	0.0245444	0.043524	0	0	0	0	0	0	0	0	0	0	0	0.00272072	0
SPB1	ribosome AF	0.00146798	0.00338943	0.00414978	0.000680509	0.0049393	0.00734659	0.00308613	0.00352704	0.00121167	0.0052315	0.00891158	0.00510499	0.00511308	0.0021777	0.00136823	0.00503405	0.00061672	0.00165461	0.00154283	0.00256859	0.00291517	0	0.00352295	0.00252804	0.02059
SPB4	ribosome AF	0.0012379	0.00262083	0.00125011	0.0011801	0.00245114	0	0.000939762	0.00312714	0.00168437	0.00444638	0.00751191	0.00217322	0.0018532	0	0	0.00127723	0	0	0	0.00198445	0.00199607	0.00226508	0.000987944	0.0286779	0.00844832
SPN1	other	0	0	0.00316725	0.00459706	0.000313913	0.00121923	0.00224367	0.000175943	0	0.000332459	0.00939935	0	0.00571366	0.000635225	0.00232723	0.00242342	0.001603	0.00519942	0.000411581	0.00138533	0	0.000271326	0.00395574	0.0219037	0.000490314
SPT16	other	0	0	0.00431402	0.0492443	0.000720298	0.00482325	0	0	0	0	0	0.000838181	0	0.0689581	0.101258	0.0614171	0.025319	0	0	0.0808349	0.00335717	0.000885971	0.000815733	0.016432	0
SPT2	other	0	0.00306836	0	0	0.0114736	0.00937247	0.00681107	0.00673932	0.00788834	0	0	0	0	0	0.00193344	0	0	0	0	0	0	0	0	0	0
SPT5	other	0	0	0	0	0	0.00115239	0	0.00313456	0	0	0.000721837	0.00150923	0	0.000773783	0	0	0	0	0	0	0	0	0	0.00480061	0
SPT6	other	0	0.0106486	0.00671332	0	0.00798193	0	0	0	0.00611139	0.00400769	0.00369467	0.00476989	0.00770591	0	0.00754946	0.00416672	0	0	0	0.000598666	0	0	0	0.00838978	0
SPT7	other	0	0	0.00289642	0.00158507	0	0	0.00365514	0.00142165	0.00307603	0.00251525	0	0	0.00200915	0	0.00525953	0.00148997	0	0	0.00340268	0.000910127	0	0.00109252	0	0.0046962	0.00192478
SQS1	ribosome AF	0.0332206	0.0151879	0.00972461	0.0551981	0.0681193	0.0172011	0.0484685	0.0433855	0.0241954	0.055785	0.117159	0.0312205	0.045091	0.0818224	0.127614	0.0493844	0.0609877	0.0791815	0.0652632	0.0402999	0.0102198	0.034522	0.0471199	0.0845151	0.0559527
SRC1	other	0	0	0	0.00496446	0	0	0	0.00336062	0	0	0	0	0.0240459	0	0.00536617	0.00543497	0	0	0	0	0	0	0	0	0
SRO9	translation factor	0.0107654	0.0240759	0.00256838	0.0670263	0.0396639	0.0444763	0.0489188	0.137847	0.0974757	0.105125	0.267655	0.149313	0.179461	0.0996696	0.220969	0.127099	0.193014	0.0999488	0.10936	0.139435	0.0725775	0.0884399	0.0945387	0.0663375	0.217618
SRP1	other	0.00083127	0	0.00938287	0.00360591	0	0	0.000950206	0.000202227	0.00266961	0.0153746	0.0146304	0.00514814	0.00898669	0.00147946	0.000965401	0.00440522	0.0125103	0.00232392	0.00142396	0.000168524	0	0.0114552	0.00237434	0.156046	0.00328581
SRP40	ribosome AF	0	0	0	0	0.00261384	0	0	0	0	0	0	0	0	0	0	0	0	0	0	0	0	0	0	0.044388	0.00589898
SRP54	other	0.000919412	0.000791937	0.00176635	0.000909136	0	0	0	0.000613956	0.00080746	0.00455486	0.00777692	0.00132151	0.00317779	0	0	0	0	0	0	0	0.000619886	0.000554771	0	0.0692701	0
SRP68	other	0.00232805	0.00230826	0	0	0.00207756	0.00166212	0	0.00219084	0.00147326	0	0.00247189	0.00314199	0	0	0	0	0	0	0	0.00160391	0	0.00129551	0	0.0163753	0
SRV2	other	0.000433503	0.00504339	0.00879281	0.00173485	0.00558442	0.000527245	0.00245533	0.000702742	0.00113487	0.00109079	0	0	0.00161722	0.00274505	0.000233734	0	0.000165069	0.0075861	0.00250376	0.000695519	0.000246431	0.000257162	0.000114323	0.0117052	0.00803235
SSA1	other	0.100566	0.272833	0.36499	0.0713557	0.125135	0.138158	0.502602	0.243516	0.112848	0.199944	0.268736	0.338606	0.23397	0.196812	0.106725	0.126109	0.453042	4.60534	0.22895	0.323786	0.223593	0.678438	0.108623	0.477074	2.13743
SSA2	other	0.00938502	0.088143	0.164374	0.0189291	0.0614015	0.0255871	0.331245	0.076962	0.0623417	0.0740465	0.0478856	0.131074	0.0351876	0.0883187	0.080494	0.0842367	0.131644	1.29723	0.0988293	0.0461996	0.103611	0.214982	0.00727008	0.130828	0.488754
SSA4	other	0.00181192	0.0139015	0.00900773	0	0.0199182	0.00342789	0	0.00107923	0.000648098	0	0.00397789	0.00131965	0.0342625	0.0144342	0	0	0.011865	0.0380534	0	0.00168996	0.0065337	0.00793659	0.00103815	0.00422909	0.0614131
SSB1	other	0.303155	0.630895	1.15103	0.361204	0.605127	0.779907	0.546342	0.649367	0.645425	0.912191	0.911623	0.755991	0.297361	0.601096	0.878405	0.939233	0.760086	0.731716	1.00273	0.307321	0.518487	0.478451	0.175347	0.584661	1.46989
SSC1	other	0	0.00414548	0.0414295	0.0175936	0.00620497	0	0.0626636	0.0162408	0.0166215	0.0121599	0.0234745	0.0213879	0.0112496	0.00954242	0.0128465	0.00590412	0.0107569	0.0878919	0.0102184	0.00567707	0.00722727	0.0460258	0.00301935	0.0237967	0.0735311
SSD1	other	0.0174293	0.0236012	0.000950049	0	0.0204928	0	0	0.019812	0.328363	0.235269	0.00349446	0	0.0265966	0.580279	0	0.0451291	0	0	0.0250416	0.12516	0.00127478	0.0155785	0	0	0
SSE1	other	0.00291001	0.0011003	0.00787214	0.0021685	0.00246144	0	0.00164224	0	0.00174037	0.00144045	0.00317507	0.00505306	0.00391863	0	0.00736684	0.00601576	0.00368751	0.0194294	0	0.0015722	0.00395342	0.0112464	0.00418991	0.0143131	0.0468617
SSF1	ribosome AF	0.00433497	0.00254681	0.0202823	0.00470861	0.00557867	0.00597414	0.00735627	0.0112871	0.00263436	0.0031587	0.00618027	0.00269373	0	0.00248456	0.0075279	0.00733021	0.00753023	0.00348341	0.0115736	0.00570231	0.00335651	0.00902008	0.0032196	0.00333361	0.0175029
SSZ1	other	0.00384543	0.00448747	0.115548	0.0105991	0.00609205	0.00922024	0.0198305	0.00265856	0.0100629	0.010637	0.00765786	0.00610197	0.00809002	0.00748003	0.00535491	0.0154985	0.0162915	0.230267	0.0239568	0.0231383	0.0216851	0.0678572	0.0151966	0.105889	0.0544562
STE20	other	0	0	0.106046	0.0991457	0	0.0422227	0.0548546	0.0996279	0.0473326	0.0583067	0.00455312	0.00189658	0.0987367	0	0	0.04809	0.0615667	0.205993	0	0.0205957	0.0250858	0.0273922	0	0.0066706	0.100415
STH1	other	0.000845194	0	0.0043146	0.00486592	0.000688878	0	0	0.00533873	0	0.00240953	0.013166	0.00155	0.0117439	0.00179594	0.00187177	0.00317161	0.00152118	0	0.0068738	0.000833721	0	0	0.00419784	0.0423143	0.0024542
STM1	translation factor	2.72125	2.98629	1.3492	2.2254	2.94277	1.643	2.25211	1.74944	1.52968	0.944442	1.94884	0.886456	1.10721	1.95966	1.12856	1.56823	2.80573	2.4645	2.87702	2.86113	2.33194	2.3432	4.37572	0.601439	1.12031
STT4	other	0	0.00521821	0.00924104	0	0	0	0.00788421	0	0	0	0.00414886	0	0.00803913	0.00657645	0	0.0079817	0.00797946	0	0	0	0.00268337	0.00352655	0	0.00916448	0
SUA7	other	0	0	0	0	0	0	0	0	0	0.00148442	0.00133531	0	0.00206585	0	0	0	0	0	0	0	0	0	0	0.0182916	0
SUB1	other	0.00264269	0.0122461	0.0218458	0.0189105	0.00155341	0.00539237	0.00204759	0.0187398	0.00414684	0.0253145	0.0580004	0.0175829	0.0354718	0.0106711	0.0286651	0.0277304	0.0229833	0.0262732	0.00868949	0.0231329	0.022146	0.0187836	0.017187	0.0290588	0.00307612
SUB2	other	0	0	0.00127887	0.00109161	0	0	0	0.000818579	0	0.00254521	0.00759695	0	0.0104008	0.00308673	0	0.00192661	0	0	0.00671013	0	0	0.00482493	0	0.145515	0.00985835
SUI2	translation factor	0.000783576	0.0116813	0.143923	0.00686235	0.00791083	0.0514036	0.00312786	0.0160415	0.00518971	0.0327322	0.0533087	0.00809203	0.0358741	0.0284137	0.0118825	0.030712	0.0534728	0	0.112746	0.0193408	0.0261686	0.0496913	0.0136812	0.0381665	0
SUI3	translation factor	0.0885579	0.155125	0.285131	0.150838	0.147097	0.0974205	0.115295	0.26824	0.0902467	0.156127	0.093368	0.113617	0.05875	0.105339	0.190176	0.148991	0.105559	0.209143	0.157058	0.0764558	0.138298	0.0899987	0.0668073	0.0401252	0.0691238
SUP35	translation factor	0.0351069	0.00724606	0.0205853	0.0250446	0.00653276	0.0291409	0.00384524	0.00357639	0.00133812	0.0565873	0.103551	0.059685	0.0127285	0.00951998	0.0382784	0.0888395	0.0229035	0.00941921	0.00940952	0.000511044	0.0223927	0.010476	0.0121687	0.0314232	0.0796324
SUP45	translation factor	0.00149394	0.00190495	0.00503027	0.0107202	0.00244524	0.00163218	0.00712295	0	0	0.00775998	0.023508	0.00683803	0.0102323	0.00480161	0	0.00381985	0.011493	0	0.00299319	0	0	0.00556792	0.000729203	0.138655	0
SUS1	other	0	0	0	0	0	0	0.00231462	0	0.00156359	0	0.0028902	0	0	0	0	0	0	0	0	0	0	0	0	0.00357025	0.00522644
SUV3	other	0	0	0	0.000996178	0	0.00130659	0	0	0	0.00144972	0.00356299	0	0	0	0	0.000680695	0.00105085	0.00112933	0.00103857	0	0.000601147	0	0	0	0.00139884
SVL3	other	0	0	0	0	0	0	0	0	0	0	0.00229165	0	0	0	0.00343189	0.00228585	0.0020395	0.00388823	0.00352512	0	0	0	0	0	0.00429385
SWI1	other	0	0.0042618	0.00237602	0	0	0.0012294	0.00371608	0.00272891	0.00258053	0.00117525	0.0021676	0.0040455	0.00599454	0.00108962	0	0	0.000751005	0.0195517	0	0.000583849	0.000598634	0.000919348	0.00425576	0	0.0235245
SWI3	other	0	0.0188205	0.0194449	0.00395935	0	0.0117642	0.0119329	0.017289	0.0148308	0.0117744	0.0335827	0.0102904	0.0103971	0.0116959	0.00282226	0.0068682	0.0241898	0.0731617	0.0301167	0.00907478	0.0148112	0.0208104	0.0142314	0.021845	0.154128
SXM1	other	0	0	0	0	0	0	0	0	0	0	0	0	0	0	0	0.004946	0	0	0	0	0	0	0	0.00288671	0
SYH1	other	0.00912986	0.0416758	0.0379637	0.0261395	0.0347837	0.0168568	0.0306113	0.096807	0.0427722	0.013723	0.0216628	0.0152423	0.0035064	0.0240837	0.027752	0.0154739	0.0111802	0.00237469	0.0473355	0.00669443	0.00934874	0.0170128	0.00803412	0.0349726	0.00690093
SYP1	other	0.0224167	0.0613626	0.0667121	0.0234193	0.0645905	0.047113	0.0787128	0.0980503	0.0545072	0.0589684	0.155418	0.157532	0.0250704	0.0440061	0.0856132	0.0562103	0.0287294	0.174973	0.0345542	0.0266718	0.0356541	0.041995	0.0162892	0.0541644	0.0688058
TAF1	other	0	0	0.00138144	0.000614864	0.00118046	0.00205315	0	0.000714531	0.00077735	0	0	0	0.00112265	0.00141225	0.000569326	0.00157167	0.00163507	0.00259199	0.00122603	0.000315736	0.000533808	0.00125742	0.00115612	0.00672686	0.00670371
TAF12	other	0.0536967	0.0637026	0.0145395	0.00576491	0	0.004187	0.0374262	0.0230762	0.00625045	0.0119104	0.00475449	0.0188696	0.0240265	0.00425298	0.00286956	0	0.00400429	0.00881612	0.0100629	0.00884713	0.00804027	0.0027982	0.0120356	0.0258723	0.0235881
TAF14	other	0	0	0	0	0	0	0	0	0	0.00189123	0.00278315	0	0	0	0	0	0	0	0	0.000360586	0	0	0	0.0122469	0.00939286
TAF5	other	0	0	0.00587784	0.004005	0	0	0.00263254	0.00316654	0.00295618	0.00286677	0.00948824	0.00335542	0.00404574	0.00259332	0.00260444	0.00199188	0	0	0	0	0	0	0	0.0197141	0
TAF6	other	0	0	0.00235879	0	0	0	0.00217655	0	0	0	0	0	0	0	0	0	0	0	0	0	0	0	0	0.00390174	0
TAF9	other	0	0	0	0.000455281	0.00132312	0	0.00231381	0	0	0.000618183	0	0.000777212	0	0	0	0	0	0	0.00516485	0	0	0	0	0.0127871	0.00907406
TAL1	other	0	0.00100102	0	0.00124319	0	0	0	0	0	0	0.0016131	0	0.0017542	0	0.00385735	0.00167872	0	0	0.00334813	0	0	0.000519418	0.000686781	0	0.0250609
TCB1	other	0	0	0	0.0180562	0.0244409	0	0	0	0	0	0	0	0	0	0	0.0179397	0	0	0	0	0.00783393	0	0.0159387	0	0
TCP1	other	0	0.00189088	0	0	0	0	0	0	0	0.00247456	0	0.00691304	0.00227148	0	0	0	0	0	0	0	0	0	0	0.0112795	0
TDH1	other	0	0.0123001	0	0	0.00058981	0.0170563	0.00565026	0.000299407	0.00250912	0	0.0181551	0	0.00832328	0	0.00327574	0.00354316	0.010777	0	0.0140913	0.00290327	0.00300075	0.0153588	0.00386057	0.000957871	0.298362
TDH3	other	0.023111	0.0213574	0.0617312	0.166413	0.0194305	0.0153803	0.0167496	0.0149144	0.00635444	0.0214757	0.0381532	0.0107353	0.317439	0.0455664	0.0262647	0.0352639	0.0912709	0.0559053	0.235103	0.0372358	0.040432	0.0511737	0.0659321	0.32641	1.76809
TEF1	translation factor	0.172857	0.308124	0.583041	0.530635	0.179541	0.162446	0.303071	0.350659	0.21009	0.463765	0.552351	0.599523	0.42905	0.426793	0.308528	0.289853	0.210579	0.461226	0.37355	0.18513	0.250043	0.496419	0.198842	1.37275	0.970234
TEF4	translation factor	0	0	0	0	0	0	0.00177173	0	0	0.0027522	0.0103881	0	0	0	0.0050468	0.00338029	0	0.00184189	0.00828824	0	0	0	0	0.0167805	0.0189205
TFG1	other	0	0	0	0	0.0116796	0	0.00112071	0.00429182	0.00373328	0	0	0	0	0	0	0.00109426	0.00431437	0	0	0	0	0	0	0.0121528	0.0111387
TFG2	other	0.00110124	0	0.00202949	0	0	0.00332826	0	0	0	0	0.00380012	0	0	0	0	0	0	0.00504093	0	0	0	0	0	0	0
THO2	other	0.00148474	0.00496036	0.00563921	0.00323072	0.00837977	0.0104807	0	0.00461249	0.00634149	0.00954966	0.00898236	0.00538656	0.00678258	0.00661877	0.0158216	0.0102224	0.00732317	0	0.00923506	0.00349875	0.00762471	0.00626599	0.00701148	0.00311927	0.0236619
THP2	other	0	0.00633426	0.0020504	0.00435573	0.00215504	0.00324249	0	0.0016919	0.0034085	0.00661115	0.00562776	0.0015039	0.00669109	0	0.00447465	0.00400614	0.000672917	0	0.00445648	0.00127353	0.00160521	0.000984348	0.00666522	0.0064585	0.0124003
THS1	other	0	0	0	0.00871668	0	0	0	0	0.00109816	0.00395491	0.00689026	0	0.00236587	0	0.00151744	0	0	0	0.00796312	0	0.00297744	0.00536219	0	0.0833451	0.00836489
TIF1	translation factor	0.00256406	0.0109006	0.0117993	0.0171064	0.00736452	0.00874012	0.0079532	0.00218376	0.00490364	0.017456	0.043759	0.0142191	0.00762472	0.0112579	0.00447645	0.00613942	0.0146433	0.00470825	0.0254563	0.00169761	0.00377945	0.0168516	0.00568436	0.248811	0.0891635
TIF3	translation factor	0	0	0.0105998	0	0	0.0021703	0.00372944	0	0.00222351	0.00214736	0.00337923	0.00268501	0	0.00232802	0	0	0.00317244	0.00188735	0.00556935	0	0.00225133	0.00212385	0.000820053	0.0136902	0.0209139
TIF34	translation factor	0.00226328	0.0324599	0.0331493	0.0198321	0.0395745	0.0549823	0.0477906	0.100884	0.0195227	0.0351882	0.0490055	0.277111	0.0410269	0.0467361	0.105114	0.0267085	0.0525603	0.0227698	0.0286885	0.0388794	0.0322336	0.0412938	0.024079	0.0894342	0.0919446
TIF35	translation factor	0	0	0.0466796	0	0.00430443	0.0470989	0.0171721	0.0605424	0.00396781	0.0341941	0.0220123	0.136344	0.00953378	0.0118453	0.0675194	0.00410712	0.0340832	0.0239656	0.0323759	0.0123144	0.010894	0.0144443	0.00843703	0.04426	0.0560273
TIF4631	translation factor	0.0225263	0.0519836	0.0716107	0.0223198	0.0543072	0.119815	0.0950494	0.103113	0.0469609	0.104958	0.239831	0.0749836	0.0577292	0.052282	0.0226304	0.0833493	0.0387146	0.065384	0.0872121	0.0255211	0.0404477	0.019731	0.018143	0.189573	0.0628969
TIF4632	translation factor	0.00393288	0.00703513	0.0294226	0.0113435	0.00781777	0.0224749	0.0335308	0.0355354	0.00674575	0.0247278	0.0741479	0.00836193	0.00818938	0.00775707	0.0164407	0.0142997	0.00708759	0.0166968	0.0394318	0.00390346	0.0187185	0.00828428	0.00294337	0.0315173	0.0572559
TIF5	translation factor	0	0	0	0	0	0	0	0	0	0	0	0.0205577	0	0	0	0.00202949	0	0.000431924	0	0.000272769	0.00646204	0	0.00039534	0.00531636	0.0167618
TIF6	ribosome AF	0.0207912	0.0310284	0.0312954	0.0258859	0.0311655	0.0686131	0.0433193	0.0420127	0.040553	0.0166813	0.0501862	0.0437137	0.0316264	0.0220553	0.0250032	0.035348	0.0307338	0.0348983	0.0110439	0.0103819	0.0209751	0.0259606	0.00862256	0.0734473	0.070243
TMA10	translation factor	0.00553789	0	0	0.0829328	0.00138387	0	0.00568811	0.00387417	0.0157892	0	0	0	0	0.00337704	0.00453476	0.00340926	0.125353	0.00323684	0	0.17864	0.222716	0.257724	0.0377043	0	0
TMA16	translation factor	0	0	0.00178097	0.00255232	0	0	0	0.00405538	0.00236788	0	0	0	0	0	0	0	0	0.00620919	0	0.00120379	0	0	0.00154359	0	0
TMA19	translation factor	0.000445732	0.00273806	0	0.00194203	0	0	0	0	0	0	0.00272274	0	0	0.000527655	0.00206863	0.00446854	0	0.00505143	0	0	0	0.000577681	0.000794844	0	0
TMA23	translation factor	0	0.00400935	0.00423183	0.00189713	0	0.00447639	0	0	0.00212976	0.00377594	0	0.00271252	0	0	0	0	0.00255506	0	0	0	0	0	0	0.00353838	0.00380157
TMA46	translation factor	0.00546323	0.0334336	0.0406449	0.0340194	0.0173466	0.018128	0.00818939	0.0240824	0.0170892	0.029232	0.0187696	0.0279131	0.043517	0.0320062	0.0322838	0.0320968	0.0185253	0	0.0455164	0.00332867	0.01359	0.00506122	0.0101606	0.0280386	0.0071748
TMA64	translation factor	0.208473	0.165362	0.161001	0.134726	0.225154	0.207793	0.0359324	0.141817	0.132393	0.0530027	0.0306632	0.155519	0	0.125937	0.203522	0.0806643	0.0996018	0.0433814	0.0671037	0.125594	0.150966	0.220808	0.108701	0.00259281	0.0421585
TOP2	other	0	0	0	0	0	0	0	0	0	0	0.00161431	0	0	0	0	0	0	0	0	0	0	0	0	0.00562804	0
TPI1	other	0	0	0.00204604	0.00949568	0	0.00035687	0.00507297	0	0	0.000494869	0.00756678	0.00140998	0.00828147	0.00136582	0	0.0200281	0	0.00313579	0.0336288	0.00487079	0.00729728	0.00725604	0.00145005	0.00163101	0.156587
TPS1	other	0	0.000595514	0	0	0	0	0	0.000182763	0	0	0.000734347	0	0	0	0	0.000381315	0.000326777	0	0	0.000317628	0.000330227	0	0.000430965	0.000740895	0.00850343
TRM1	other	0	0.00925586	0.00427888	0.00836862	0.00335024	0.00861692	0.0119157	0.00885286	0.0063298	0	0	0.00576796	0.00733027	0.00680026	0.00671781	0.0215143	0.00565788	0.0138679	0.00984883	0.00866626	0.0111053	0.00213895	0.00478082	0.00976492	0.00659569
TRM44	other	0.000919853	0.00143661	0	0	0	0	0	0.00351011	0.00253585	0.00788711	0.0114108	0.00889597	0.00726787	0	0	0.00463279	0.00205486	0	0	0	0	0.00119008	0	0	0
TRP2	other	0.000440994	0	0	0	0	0	0	0	0	0	0	0	0.00353197	0	0.000906546	0.000485119	0	0	0	0	0	0	0	0.0186591	0
TRP3	other	0	0	0	0.00343991	0	0	0.00151945	0	0.00138085	0.00512125	0	0	0	0	0.00187961	0.00207941	0	0	0	0	0	0.00157892	0	0.0328636	0
TRX1	other	0.00482053	0.00394017	0.00984852	0.0051165	0.0020797	0.00146735	0	0.00152325	0	0.00898488	0.00944215	0	0.0159698	0	0.00522582	0	0	0.00507119	0.0102168	0	0	0	0	0.0106407	0.0109979
TRX2	other	0	0	0.00139267	0.00791658	0	0	0	0	0.00132818	0.0141414	0.00525932	0.00805805	0.018392	0.00625978	0	0	0.00114114	0	0.01058	0.00692332	0.00112478	0.00176889	0.00167756	0.0266261	0
TSA1	other	0	0.00178952	0.00160899	0.00187895	0	0	0	0	0	0	0.0024495	0.000555748	0.00292532	0	0.0026321	0.00159749	0	0.00487131	0.00493813	0.000220924	0.000296134	0.000438283	0.000420089	0	0.0217983
TSR1	ribosome AF	0.377713	0.642651	0.0940126	0.562378	0.506357	0.834431	0.458249	0.776908	0.517175	0.0999357	0.060475	0.559037	0.0697039	0.485349	0.541826	0.288789	0.406624	0.522091	0.401796	0.355814	0.138446	0.684996	0.309157	0.00422486	0.115202
TSR4	ribosome AF	0	0	0	0.0068066	0	0	0	0	0	0	0	0	0	0	0	0	0	0	0	0	0	0	0	0	0
TUB1	other	0	0	0	0.00155137	0.000829194	0.00194232	0.00126573	0	0.001724	0.00629333	0.0016305	0.00272579	0	0.00295924	0	0.00297519	0.00367251	0.00638596	0.00447131	0.0012778	0.00124315	0	0	0.0479827	0
TUB2	other	0.000935919	0.00531142	0.0118515	0.016566	0.00349918	0.0021851	0.011256	0.00103966	0.00562278	0.0207796	0.0298144	0.000716627	0.0380091	0.0210151	0	0.00951427	0.0397394	0.00740314	0.0278059	0.00206773	0.00177898	0.0118721	0	0.232341	0.0243038
TUB3	other	0.00139452	0.00302026	0.00685466	0.010226	0.00179097	0.00493192	0.00509597	0.005298	0.00785201	0.0173128	0.0178945	0.00568391	0.022195	0.00786609	0.00526702	0.00771091	0.0195821	0.015711	0.0246427	0.00147076	0.00361335	0.00789931	0.000794986	0.198052	0.0103586
TY1B	other	0.0263021	0.0387559	0.0697325	0.0425457	0.0237905	0.0373437	0.0310999	0.0681649	0.0464806	0.0713529	0.0940209	0.0603697	0.0447553	0.0416064	0.040905	0.05055	0.039796	0.00981354	0.0521901	0.0458602	0.0451025	0.0860456	0.0406436	0.211733	0.223401
TYR1	other	0	0	0	0	0	0	0.00973729	0.00710587	0	0	0	0	0	0.0159162	0	0.010393	0	0	0	0	0	0.00966245	0	0.00429456	0
TYS1	other	0	0	0	0	0	0	0.00449401	0	0	0	0	0	0	0	0	0	0	0	0	0	0	0	0	0.00602584	0.008517
UBC4	other	0	0.00355969	0.00909679	0	0.000455474	0	0.000496758	0	0	0.0100811	0.00578413	0	0	0.00797446	0.000755065	0	0.00899724	0	0.00867681	0	0.000414328	0	0	0.100841	0.00415963
UBP3	other	0.0192482	0.0222866	0.053207	0.0258482	0.0418387	0.0675967	0.0304316	0.170952	0.0924058	0.100139	0.225006	0.138004	0.0591123	0.107205	0.0715848	0.0752314	0.0768202	0.0306426	0.0968786	0.0153325	0.0497729	0.0267988	0.0355821	0.0313152	0.141071
UBR1	other	0	0	0.00200001	0	0	0	0	0	0	0	0	0	0	0	0	0	0	0	0	0	0	0	0	0	0
UFD2	other	0	0	0	0	0	0	0	0	0	0	0	0	0	0	0	0	0	0	0.000904713	0	0	0	0	0.00587598	0
UFO1	other	0	0	0	0.00106353	0.00287816	0.00150187	0.00284195	0	0	0	0.00404127	0.00226926	0	0	0	0	0	0.0014325	0.0286576	0	0	0	0	0	0.035489
UGP1	other	0	0	0	0	0	0	0	0	0	0	0.000935052	0	0	0	0	0	0	0	0.00398743	0	0.0015004	0.00316642	0	0	0.0446928
UME1	other	0.00228199	0	0.00164771	0.00107448	0.000939346	0	0.00229594	0.00179321	0.00131783	0.00571552	0	0.0019228	0.00588464	0.00217129	0.0019787	0.000230784	0.00154005	0	0.00180007	0.000844979	0.000922436	0	0	0.00263936	0.00202322
UPF3	other	0.00106155	0.00155074	0	0	0.00102189	0	0	0.00180864	0	0	0.00271073	0	0.00214001	0.00128675	0	0.00109426	0	0	0.00357714	0	0	0	0.00125794	0.0060826	0.00613665
URA2	other	0.0210546	0.109445	0.0947629	0.106479	0.0283163	0.0210959	0.0794649	0.0465751	0.0391982	0.146827	0.0796621	0.0409044	0.189876	0.0831563	0.0435598	0.0459998	0.205661	0.183053	0.159564	0.0260915	0.0389028	0.100312	0.049645	0.984259	0.164837
URA7	other	0.00456285	0.00754081	0.00506125	0.0149844	0.00351361	0.00437971	0.00661896	0.011396	0.0131987	0.0303564	0.0881282	0.00763877	0.0790947	0.022072	0.00131716	0.0123069	0.0186657	0.00186969	0.0215287	0.00122258	0.00363423	0.0138046	0.00490757	0.427181	0.00422568
URB2	ribosome AF	0	0.000894874	0.00167342	0	0	0	0	0.000640321	0	0.00224395	0	0	0.00411238	0	0	0	0.00033466	0	0.00136092	0.000658765	0.000786359	0.000766932	0	0.0020326	0
UTP10	ribosome AF	0.000458559	0	0.00689387	0.00147101	0.00175819	0.0100948	0.00214062	0.00758431	0.00269734	0.00631	0.0408258	0	0.0168077	0.0114669	0	0.00219878	0.00321468	0.00434716	0.0224152	0.00194248	0.00270125	0.00177176	0.00146039	0.0369293	0.0535727
UTP13	ribosome AF	0	0	0	0	0	0.00569543	0	0	0	0.00209963	0.00633116	0	0	0	0	0	0	0	0	0	0	0	0	0	0
UTP14	ribosome AF	0.000839019	0.00135966	0.00605888	0.000655145	0.00370798	0.0084867	0.322627	0.0137067	0.00218609	0.000192499	0.00716789	0.0016111	0.00391699	0.00764997	0.00259085	0.00173591	0.00242985	0.00427427	0.026078	0.000955656	0.000713378	0.000881569	0.00111037	0	0.0216058
UTP15	ribosome AF	0	0.00191029	0.00223337	0	0.00143349	0.00183149	0.000985371	0.00133929	0.00131637	0	0.00883092	0.00130567	0.00184399	0.00103434	0	0	0	0	0	0	0	0	0	0.00452986	0
UTP18	ribosome AF	0	0	0.0176703	0	0	0.0022644	0.0633631	0.00166948	0	0	0.00275023	0	0	0	0	0	0	0	0.00438003	0	0	0	0	0.0143902	0.00628121
UTP20	ribosome AF	0.00112524	0.00491345	0.00618619	0.00382143	0.00475596	0.0122584	0.00309816	0.0055638	0.00552297	0.00554098	0.0139149	0.0141582	0.00224816	0.00194645	0.00512536	0.006069	0.00162423	0.00386167	0.0139898	0.0012268	0.00169335	0.000813245	0.00124498	0.0282871	0.0402423
UTP21	ribosome AF	0.00140536	0	0.00162903	0	0	0.00746275	0	0	0.00056921	0.003817	0.00862133	0	0.00507224	0	0.00132285	0.00406568	0	0	0.00407608	0	0.000581831	0	0	0.00179794	0
UTP22	ribosome AF	0.0631359	0.0486007	0.0264394	0.103083	0.0381447	0.041685	0.025819	0.037579	0.154367	0.0796787	0.200458	0.0662262	0.0690617	0.0465379	0.0748	0.110692	0.12423	0.0115557	0.125037	0.0519735	0.0728534	0.0308547	0.0790808	0.0425349	0.119645
UTP23	ribosome AF	0.012183	0.0129942	0.0126512	0.0197307	0.00775713	0.0133221	0.0094326	0.023486	0.0111604	0.0207442	0.039143	0.0358871	0	0.00749478	0.00356242	0.0212613	0.00628565	0	0.00814392	0.0199182	0.0108467	0.00763742	0.014014	0.017369	0.00849326
UTP30	ribosome AF	0.0175881	0.00193375	0.00918537	0	0.00986867	0	0	0	0	0	0.00964955	0.0132952	0.0110927	0.00486394	0.00608555	0.00569471	0	0.0183139	0.0164686	0.00401529	0	0.0022229	0.00482317	0.00168219	0.0517769
UTP4	ribosome AF	0	0.00185938	0.00520356	0	0	0	0.00341018	0	0	0	0.0045371	0	0	0	0	0	0	0.00165869	0.00659436	0	0	0	0	0.00220357	0.0118017
UTP5	ribosome AF	0.000189118	0.00023829	0.00211468	0.000364714	0	0.000949192	0.000613461	0	0	0.000502919	0	0.00172605	0	0.000950459	0	0	0	0.00224078	0.00350625	0	0	0	0	0.000997652	0.0121298
UTP6	ribosome AF	0.0008319	0.00768593	0.0143701	0.00212766	0.00224255	0.00771757	0.00501213	0.00988863	0.00352539	0.00567332	0.0259776	0.00483368	0.0149186	0.0177593	0.00862718	0.0226954	0.0156431	0.0100306	0.0121675	0.0083877	0.0111082	0.013222	0.000931154	0.0133417	0.0216762
UTP7	ribosome AF	0	0	0.00183756	0.00263022	0	0	0	0.00149774	0	0	0.00428394	0	0	0	0.00300775	0.00207151	0	0.00698053	0	0	0	0.00109701	0	0.00140925	0
UTP8	ribosome AF	0.000538234	0.00089673	0.000510627	0.000504668	0.00120754	0.00216861	0.000385625	0.00189546	0	0.000545918	0.00385812	0	0.000663838	0.00136794	0.000513434	0.000434774	0	0	0	0	0.000305388	0.000358696	0.000465251	0.00212769	0.00363403
UTP9	ribosome AF	0	0	0	0.00109216	0	0.00325107	0	0	0	0	0.00547188	0	0	0	0	0	0	0.00131317	0	0	0	0	0	0	0.0113184
VAR1	other	0.000701419	0	0	0.00156006	0.00472407	0	0	0.00143652	0	0	0.00474719	0.00718102	0.00107425	0	0.00273598	0	0.00165981	0	0.00217586	0	0.00584631	0.000867868	0	0.0055195	0.00266566
VIP1	other	0.00982857	0.0228097	0.0302262	0.011909	0.0215514	0.0306183	0.0102624	0.0251734	0.0188929	0.052043	0.00748667	0.0136728	0.0324382	0.06197	0.0402494	0.0546348	0.0242341	0.00142113	0.0224168	0.0281386	0.0285479	0.027934	0.0255462	0.0134467	0
VMA1	other	0.00244933	0	0.00418652	0.00847057	0.00105033	0.00357113	0.00340305	0.00403901	0.00284927	0.0154105	0.0131501	0.00450383	0.0178122	0.00772821	0.00941332	0.0092847	0.0146086	0.00919315	0.00728592	0.00335003	0.00554442	0.00387495	0.00375429	0.0518891	0.0674153
VMA13	other	0	0	0	0	0	0	0	0	0	0.000596196	0	0	0	0	0	0	0	0	0	0	0	0	0	0.0115767	0.00125919
VMA2	other	0.044737	0.0427811	0.0999374	0.0569259	0.0137065	0.0449789	0.0761832	0.0377754	0.0463178	0.202487	0.124681	0.0916267	0.137839	0.0492769	0.0452937	0.0762046	0.14055	0.029726	0.0593491	0.0106662	0.0481131	0.119678	0.0284806	1.04037	0.199643
VMA4	other	0	0	0	0	0	0	0	0	0	0	0	0	0	0	0	0.00180501	0	0.00682735	0.00134585	0.000854995	0.00168721	0.00463627	0	0.00552149	0.021627
VMA5	other	0	0	0.002032	0.00241902	0.000924812	0	0.00167022	0	0.00067921	0	0.00858128	0.00112155	0.00503274	0.0033957	0	0	0.00464975	0	0.00444133	0.000475324	0.000639449	0.0031387	0.00105118	0.0865365	0.00926822
VMA8	other	0	0	0.003357	0	0	0	0	0	0	0.00681486	0.00413783	0	0.00893519	0	0	0	0.00530823	0	0	0.00125553	0.00269416	0.0102141	0.00188475	0.0876518	0.00833657
VPS1	other	0	0.000297892	0.0007148	0.00204459	0	0.000562236	0.000438813	0.000232309	0.000711742	0.00112852	0.00398536	0	0.00147914	0	0	0.00100713	0.000531218	0.00204757	0	0.000250373	0	0.000528492	0	0.0769673	0.000979052
VPS16	other	0	0	0.00122499	0	0	0.00101959	0.00106174	0.00146435	0	0	0	0.00100743	0	0.00105242	0.000785781	0	0.000915078	0	0	0	0.00101902	0	0	0.00329338	0
VPS33	other	0	0	0	0	0	0	0	0	0	0	0	0	0	0	0	0	0	0	0	0	0	0	0	0.00577043	0
XDJ1	other	0	0	0	0	0	0	0	0.000917054	0.00332368	0.00150615	0	0	0	0	0	0	0	0	0	0	0	0	0	0.0221636	0
XRN1	ribosome AF	0.00616825	0.0108972	0.0134242	0.00724456	0	0.0129661	0.00503752	0.00938704	0.0051705	0.0598332	0.117257	0.00403742	0.0406603	0.0357713	0.031345	0.0382855	0.0405593	0.00618707	0.00245031	0.0232447	0.0170987	0.00404933	0.0103241	0.0204942	0.0227894
YAP1	other	0	0	0	0	0	0.00147255	0	0.00380587	0	0	0.0144521	0.00249531	0	0.00457805	0	0	0	0.00417285	0.00313188	0	0	0.00201865	0	0	0
YAR1	ribosome AF	0.000478834	0	0	0	0.0101421	0.0013472	0	0	0.000701511	0	0	0	0	0	0	0	0.000236291	0	0	0	0.000573593	0.000776814	0.000364078	4.16163	0
YCR016W	other	0	0.0159692	0.0240845	0.010336	0.00856588	0.0417684	0.013613	0.0192071	0.0134439	0.0182152	0.0170287	0.00353358	0	0.00306057	0.0208198	0.0152569	0.00355577	0.00260311	0.0243239	0	0.0238272	0.00321569	0.00219915	0.0183658	0.0327198
YCR087C-A	other	0.0645976	0.162702	0.126463	0.0549821	0.478555	0.230412	0.188283	0.12238	0.0611515	0.0532685	0.053272	0.127131	0.0648086	0.0626914	0.0785002	0.0292682	0.0529025	0.225375	0.0841988	0.0581448	0.0371969	0.0291356	0.0381164	0.0131132	0.0474807
YDJ1	other	0.0383906	0.10553	0.233153	0.180627	0.166032	0.132097	0.142244	0.386122	0.176722	0.167647	0.524007	0.370886	0.232861	0.20016	0.11822	0.0792445	0.12981	0.443722	0.178064	0.183933	0.217222	0.164266	0.145996	0.768577	0.633861
YDR161W	other	0	0	0	0	0.00308131	0	0	0	0	0.00041356	0.000656325	0	0	0	0.000273323	0	0	0	0	0	0	0	0	0.0199934	0
YDR514C	other	0.00136844	0.00154658	0.00136556	0	0.00114172	0	0	0.00268338	0	0.00271578	0.00586698	0.00344716	0.00199448	0.0021559	0	0.00275301	0.00202244	0	0	0.000918984	0	0	0	0	0
YEF3	translation factor	0.0099426	0.00537087	0.0114532	0.0288336	0.0123446	0.00108217	0.0120421	0.00768806	0.00266105	0.0162051	0.0463488	0.00439984	0.0220369	0.0190598	0.00952469	0.0175343	0.0103677	0.00935498	0.00822243	0.00113848	0.00105209	0.0119606	0.00398406	0.14571	0.117381
YER010C	other	0.00522804	0.0102172	0	0	0.00710156	0.00627158	0	0	0.00580903	0.00451459	0.00566836	0.0035112	0.00138299	0	0.00543855	0.0029642	0.00152706	0	0	0.00357143	0.00172416	0.00141074	0.00233766	0	0.0193852
YGP1	other	0	0	0.0030247	0	0	0	0	0	0.00214809	0	0	0	0	0	0	0	0.00275317	0	0.00516413	0.00136732	0.00201946	0.00275683	0	0.00194472	0.0218042
YGR054W	translation factor	0.0314691	0.152689	0.141304	0.126268	0.0383136	0.158258	0.108191	0.342291	0.0780983	0.11368	0.290353	0.120759	0.0618157	0.146785	0.269287	0.22732	0.181594	0.0664897	0.108734	0.0835376	0.0797561	0.113146	0.054225	0.0123743	0.0534354
YGR169C-A	other	0.00062768	0.0370994	0.0519678	0.0230807	0.172682	0.128931	0.0517262	0.0123276	0.0287917	0.000792202	0	0	0	0	0	0.0419329	0	0.0857943	0.001451	0.0444199	0.0444106	0.057786	0.147745	0.00389073	0
YHB1	other	0.00149029	0.00656038	0.00437922	0.0170878	0	0.00083251	0.00261065	0.0027362	0.00431188	0.00612452	0.0365878	0.00200127	0.0202048	0.00188386	0.00253672	0.0052374	0.00741617	0.00866751	0.0131397	0.00583766	0.00842824	0.0164634	0.0100097	0.172301	0.00833682
YHR020W	other	0.00683778	0.0168878	0.0159156	0.0775888	0.00663052	0.00677372	0.00828856	0.0201442	0.00946568	0.11826	0.135742	0.0255974	0.18601	0.039349	0.0232118	0.0398358	0.0441505	0.0199594	0.0475813	0.00764723	0.0151061	0.0437038	0.0177486	1.12451	0.0286678
YHR097C	other	0	0	0	0.00485879	0.00354382	0	0.00210637	0.00333018	0.00402419	0.00154845	0.0032086	0.00115296	0	0	0	0.00258424	0.00120071	0.00291071	0.00317859	0.0029692	0.00378616	0.000890059	0.00153184	0	0
YHR127W	other	0	0	0.00251852	0.00580057	0	0.00380642	0.00307924	0.00819351	0.012769	0.00260382	0.0025875	0.00235286	0.00255757	0.00153872	0.00611908	0.00966598	0.00612728	0	0.00247569	0.00207704	0.00500695	0	0.00499941	0.004955	0.00393121
YJR003C	other	0	0	0	0	0	0	0	0	0	0	0	0	0	0	0	0	0	0	0	0	0	0	0	0.0132536	0
YJU3	other	0	0	0	0	0	0	0	0	0	0	0	0	0	0	0	0	0	0	0	0	0	0	0	0	0
YKL023W	other	0.00215441	0.00366989	0.00935479	0.00252927	0.00710678	0.00977531	0	0.00552179	0	0.00324925	0	0	0	0	0	0.0026128	0.00130635	0	0	0.00274052	0.00379913	0	0.00397939	0.008807	0.0168687
YKL033W-A	other	0	0	0	0	0	0	0	0	0	0	0	0	0	0	0	0	0.00153882	0	0.00267005	0	0	0	0	0.046611	0.00277538
YKL077W	other	0	0	0	0	0	0.0050701	0	0.00362612	0.00283611	0.00296342	0	0	0.00482663	0	0.00267054	0.00340926	0	0	0	0	0	0	0	0.0179829	0.0109988
YKT6	other	0.00134979	0	0	0	0.000602566	0	0.00107529	0.00148076	0	0.00253802	0.00404972	0	0.00508188	0.00217725	0	0.00126853	0.00119598	0.00219829	0	0.00104837	0	0.00161117	0	0.0431294	0
YLR419W	other	0.00516529	0.0053243	0.00889155	0.00514412	0.00337052	0.131165	0.00507872	0.00491388	0.00162081	0.00975703	0.0277558	0.00979993	0.0105855	0.157816	0.00909719	0.180043	0.00595049	0.00296901	0.00965534	0.00161243	0.00432615	0.00883636	0.00633312	0.0151485	0.0210309
YME1	other	0	0	0.00163188	0.00428029	0.00390167	0	0	0.00433512	0	0	0.0259112	0	0	0.00749157	0	0	0	0	0.00941824	0	0	0	0	0	0
YML6	other	0.0015245	0.0128963	0.0374003	0.0203093	0.00559854	0.0376028	0.0211193	0.00830754	0.0272507	0.0194687	0.00458846	0.0161129	0.0242234	0.0102331	0.0131524	0.0218429	0.0087735	0.00582944	0.0210664	0.0056514	0.0369979	0.0111561	0.00548814	0.0418697	0.0218695
YNL050C	other	0.000925712	0	0	0	0	0	0	0	0	0.00386806	0.00510284	0.00331112	0	0	0.003904	0.003669	0.00387782	0	0.00319556	0	0	0	0.00259385	0	0.00442036
YNR034W-A	other	0	0	0	0	0	0	0	0	0	0	0	0	0	0	0	0	0	0	0	0	0	0	0	0	0.0270441
YPD1	other	0.00140851	0.00256245	0.00211308	0.00190968	0	0.000762763	0	0	0	0	0	0	0	0	0	0	0	0	0.00162514	0	0	0	0	0.061767	0
YPK1	other	0	0	0.00291351	0.00315393	0.000473704	0.000412395	0	0	0	0	0	0	0	0	0	0	0.00130271	0	0.00166875	0	0.00125415	0	0.00139503	0.0520783	0
YPR089W	other	0	0	0	0	0	0	0	0	0	0	0	0	0.00108255	0	0	0	0	0	0	0	0	0	0	0.0144953	0
YPR097W	other	0	0	0	0	0	0	0	0	0	0	0	0	0	0	0	0	0	0	0	0	0	0.000969659	0	0.0580229	0
YRA1	other	0.037496	0.182687	0.124697	0.377221	0.120132	0.0288083	0.135723	0.19295	0.203341	0.091042	0.194055	0.038751	0.155887	0.0582787	0.137835	0.106037	0.179905	0.262534	0.206707	0.196007	0.251579	0.164392	0.110853	0.123484	0.166898
YRA2	other	0.00654545	0.0136641	0.00604872	0.0121049	0.00707228	0.00718592	0.00917916	0.00617514	0.00933872	0.0107641	0.0178769	0.0032079	0	0.00422894	0.0246673	0.0139608	0.00499237	0	0.00593206	0.00943239	0.00310775	0.00316794	0.00498228	0.00270473	0
YTM1	ribosome AF	0.00255644	0.00351503	0.0401826	0.0107438	0.00372325	0.00676576	0.00666975	0.0106925	0.00260216	0.00572386	0.00699725	0	0.00517348	0.00288132	0.00199062	0.00337605	0.00569165	0.0197098	0.0152839	0.00188135	0.007864	0.00528043	0.00344343	0.0132506	0.0237662
ZEO1	other	0	0	0	0	0	0	0	0	0	0	0	0	0.000967676	0	0	0	0	0	0.000851504	0	0	0	0	0	0.000936742
ZUO1	ribosome AF	0	0.000980485	0.0111753	0	0.0098807	0.00221864	0.00517262	0.00136154	0.00208983	0	0.00161179	0	0	0	0	0.00166618	0.00143489	0.042282	0	0.00187381	0.00670503	0.00929185	0.002356	0.0101577	0.0081541
