# Supplementary material for: Tsr4 and Nap1, two novel members of the ribosomal protein chaperOME
Source: Nucleic Acids Res. 2019 May 7;47(13):6984–7002. doi: 10.1093/nar/gkz317 (PMC6648895; doi:10.1093/nar/gkz317)
Supplement: gkz317_Supplemental_Files [file gkz317_supplemental_files.zip › SupplementaryTable4.xlsx]

## Sheet: relative intensities
Gene name	Assignment	Nap1-TAP	Nap1-TAP Rps6a depleted	Nap1-TAP Rps6a enriched
ABF2	other	0.00140503	0.000457503	0
ABP1	other	0.00217871	0.00404989	0
ACC1	other	0.0013643	0.00672546	0
ACT1	cell division	0.0175285	0.0207405	0.0253511
ADE3	other	0.0901651	0.137559	0.308446
ADH1	other	0.00123081	0.00221733	0
AHA1	other	0.00304025	0	0.000825915
ALB1	ribosome AF	0	0	0.0436812
APE1	other	0	0.00177409	0
APL2	other	0.00868945	0.00959945	0.00288482
ARB1	ribosome AF	0.0343939	0.0413601	0.079459
ARC15	other	0.00293864	0	0.00178055
ARC18	other	0.0215962	0.0676273	0.0101878
ARC40	other	0	0.00313878	0
ARP2	cell division	0.00241958	0.00395488	0.00640181
ARP3	other	0.00318871	0	0
ARX1	ribosome AF	0.361063	0.206862	0.868029
ASC1	40S r-protein	0.358865	0.46308	1.56812
ASK1	cell division	0.00353925	0.00400448	0
ATE1	other	0.00616099	0.00552019	0
ATP1	other	0.00325072	0.000745371	0.000636535
BDF1	other	0.00202806	0.005746	0
BFR1	ribosome AF	0.0575124	0.0631112	0.133411
BFR2	ribosome AF	0.00894293	0.00274097	0.0365858
BMH1	other	0.00508179	0.00248654	0
BNI4	cell division	0.00496319	0.00206448	0
BNI5	cell division	0.297814	0.281994	0.00993033
BRE1	histone	0.00288434	0.0032713	0.00348253
BRX1	ribosome AF	0.00473599	0.005114	0.0120204
BUD20	ribosome AF	0.0154386	0.0228816	0.00267626
CAM1	translation factor	0	0.00220568	0.0326698
CAP1	other	0.00978992	0.00201507	0
CBF5	ribosome AF	0.0326658	0.120186	0.085285
CCT2	other	0.00781066	0	0.00615135
CCT3	other	0.0115067	0.00676396	0.0151009
CCT4	other	0.0108147	0.00181447	0.009501
CCT5	other	0.00853371	0	0.00324309
CCT6	other	0.00685969	0	0.00649936
CCT7	other	0.00967693	0	0.0103053
CCT8	other	0.0122897	0	0.0103038
CDC10	cell division	0.39419	0.721927	0.365836
CDC11	cell division	0.0840399	0.260771	0.0512543
CDC12	cell division	0.82903	1.61092	0.376364
CDC19	cell division	0.0410735	0.0879051	0.0135666
CDC3	cell division	0.746792	1.74337	0.320998
CDC31	cell division	0.00764537	0.010399	0
CDC33	translation factor	0.0370129	0.0712302	0.00834621
CDC48	cell division	0.011208	0.0147774	0.0372354
CEX1	other	0.00868279	0.00966559	0.000504269
CHC1	other	0.0340856	0.0656333	0.000822046
CHS5	cell division	0.0326167	0.0594934	0.0097138
CIC1	ribosome AF	0.00363297	0.00152564	0.016499
CKA2	cell division	0.0075746	0.00966238	0.000941915
CKI1	other	2.75234	3.81964	0.114996
CLC1	other	0.0417795	0.0664871	0.00435027
CLP1	other	0.0007504	0.00154711	0
CLU1	translation factor	0.0048594	0.00455356	0.0182721
CMD1	other	0.0279421	0.0478726	0.000611988
CRN1	other	0.00718106	0.0172686	0.00095449
CRP1	other	0.0263917	0.0429889	0.0125613
CST6	transcription	0.00803979	0.00192364	0
CYC1	other	0.00117817	0.00598537	0.00214232
CYS4	other	0.00953416	0.00425101	0
DBP2	ribosome AF	0.0370041	0.0321726	0.0554993
DBP3	ribosome AF	0	0.00245153	0.00794143
DDR48	other	0.0192917	0.00228552	0
DED1	translation factor	0.281532	0.12548	0.144974
DED81	other	0.00457447	0.00842898	0
DEF1	transcription	0.19501	0.264152	0.0216018
DIM1	ribosome AF	0.00244866	0.00226869	0.00492275
DIS3	ribosome AF	0.0011787	0	0
DPS1	other	0.00189527	0.00851757	0
DRS1	ribosome AF	0.00513496	0.00458614	0.0170756
DST1	transcription	0.014751	0.0164979	0.00225802
EAP1	translation factor	0.0247739	0.0255934	0.00196315
EBP2	ribosome AF	0.0112658	0.00819158	0.0254233
ECM1	ribosome AF	0.0249342	0.00900644	0.0278549
EDE1	cell division	0.00445684	0	0.0234694
EFB1	translation factor	0.0230808	0.0243262	0.00123009
EFT1	translation factor	0.106649	0.0717657	0.0765422
EGD1	translation factor	0.108209	0.249765	0.0790721
EGD2	translation factor	0.34436	0.805017	0.177787
EIS1	other	0.00180628	0	0.00168442
ELP3	histone	0.00435164	0.00696583	0.000678299
EMG1	ribosome AF	0.00482077	0.00457824	0.00291191
ENO1	other	0.00615696	0	0.000572813
ENP1	ribosome AF	0.00149744	0	0.0044615
ENP2	ribosome AF	0.00149262	0.000887244	0.0250907
ERB1	ribosome AF	0.0131192	0.0134109	0.0481002
ETR1	other	0.00905242	0.0266225	0.0056942
FAR8	other	0.00573635	0.00833199	0
FAS1	other	0.0239033	0.0569763	0.0528191
FAS2	other	0.0263208	0.0502935	0.0404587
FBA1	other	0.0157723	0.00953035	0.000314294
FIP1	other	0.000448268	0.00402299	0
FMP52	other	0.00484828	0.00357064	0
FUN12	translation factor	0.0444773	0.074774	0.0647956
GAR1	ribosome AF	0.00564867	0.00626868	0.0102488
GBP2	other	0.00553866	0.00760153	0.0134431
GCD11	translation factor	0.0425687	0.0749665	0.0331869
GCD6	translation factor	0	0.00294111	0
GIN4	cell division	17.7571	14.2298	0.783354
GND1	other	0.0104425	0.00744556	0.00393961
GPM1	other	0.0965942	0.0771653	0.0234218
GSY1	other	0	0.00152527	0
GUS1	other	0	0.00925643	0
HAP2	transcription	0.0103155	0.00374783	0
HAS1	ribosome AF	0.00569115	0.00772763	0.0149208
HCR1	translation factor	0.0266475	0.0344873	0.064376
HHF1	histone	0.013198	0.0288731	0.0200712
HHT1	histone	0	0.00607717	0.00152898
HMO1	transcription	0.00490092	0.0108787	0.0015484
HMS1	transcription	0.00503432	0.00575858	0
HPR1	transcription	0.000808236	0.00212691	0.00402168
HSL1	cell division	0.0413985	0.0160589	0.00126402
HSP26	other	0.00309595	0.00412343	0
HSP42	other	0	0.00388109	0
HSP60	other	0.135405	0.197657	0.117793
HSP82	other	0.0817065	0.0626596	0.00996083
HTA1	histone	0.0951226	0.939857	0.178971
HTB1	histone	4.73196	3.03785	0.368358
HTS1	other	0.000898322	0.00349661	0
HTZ1	histone	0.109645	0.0983981	0.042423
HYP2	translation factor	0.0451097	0.106525	0.113932
IDP1	other	0.0239112	0.0678222	0.042144
IKI3	histone	0.00636814	0.0168705	0.00129669
ILV2	other	0.00497712	0.00388084	0
ILV5	other	0.0104302	0.00600043	0.000469492
IMD2	other	0.00888249	0.00710723	0.00943552
IMD3	other	0.0918993	0.166835	0.139193
IMD4	other	0.0057431	0.00511227	0.00629734
IMH1	other	0.00650084	0.00323749	0.011065
JJJ1	ribosome AF	0.00344228	0.00129983	0.0055901
KAP123	other	0.00131586	0	0
KAR2	other	0.021075	0.036659	0.0165146
KCC4	cell division	23.7894	21.3896	4.06439
KGD1	other	0.0126795	0.0281377	0.00179298
KGD2	other	0.0314518	0.0810496	0.00791985
KRI1	ribosome AF	0.0152888	0.0336063	0.0204261
LAT1	other	0.019127	0.0330708	0.0144282
LCP5	ribosome AF	0.00113131	0	0.00635642
LGE1	other	0.00367781	0.00110959	0.00131499
LHP1	other	0.016184	0.022981	0.00279695
LIP5	other	0.00545475	0.0101947	0.00451917
LOC1	ribosome AF	0.00176643	0.000716078	0.0255371
LPD1	other	0.0123011	0.0176321	0.00263608
LSG1	ribosome AF	0.0654542	0.014996	0.248288
LSP1	other	0.0052589	0.00699519	0
MAK16	ribosome AF	0.00220184	0.00252677	0.00377071
MAM33	other	0.254133	0.550514	0.000564264
MAP1	translation factor	0.0104398	0.0147579	0.0113723
MBF1	transcription	0.00996948	0.00159049	0.0923016
MDH1	other	0.00362062	0.00220667	0
MGE1	other	0.007996	0.00553475	0
MIS1	other	0.0367746	0.0787397	0.0603283
MKT1	other	0.00808087	0.0188297	0.001474
MLC1	other	0.00929679	0.0163538	0.000349042
MPP10	ribosome AF	0	0	0.00419528
MRD1	ribosome AF	0	0.00474111	0.00145465
MRP4	other	0.00139382	0.00444572	0.00311854
MRPL11	other	0.00188178	0.00192813	0.00180035
MRPL17	other	0.00163741	0	0
MRPL3	other	0.00136894	0	0.0026183
MRPL36	other	0.0642017	0.163296	0.0489879
MRPS5	other	0.00224677	0	0
MRT4	ribosome AF	0.010841	0.00904814	0.0230832
MSS116	other	0.00393323	0.00754205	0.00750839
MTR4	ribosome AF	0.00394365	0.0136002	0.00169714
MUB1	other	0.00936249	0.0151184	0
MYO2	cell division	0.279745	0.748283	0.0567471
NAP1	NAP1	136.448	150.088	30.0507
NAT1	translation factor	0.0140538	0.0181839	0.0210273
NBA1	cell division	12.669	14.2127	0.438114
NBP2	cell division	0.0344719	0.0755267	0
NHP6A	histone	0.0398508	0.0553229	0.0303535
NIP1	translation factor	0.0118395	0.014783	0.00962526
NIS1	cell division	0.825859	0.465696	0.0387287
NMD3	ribosome AF	0.114918	0.0847019	0.279777
NOC2	ribosome AF	0.00117397	0	0.00515297
NOG1	ribosome AF	0.0148842	0.019839	0.0204224
NOG2	ribosome AF	0.00152363	0	0.00331162
NOP1	ribosome AF	0.0132699	0.0275627	0.0346118
NOP12	ribosome AF	0.00426169	0.00315285	0.00996381
NOP13	ribosome AF	0.0144173	0.0121045	0.0149461
NOP16	ribosome AF	0.00865423	0.0065848	0.00851511
NOP2	ribosome AF	0.0101797	0.019999	0.0231874
NOP56	ribosome AF	0.0152617	0.026894	0.0495646
NOP58	ribosome AF	0.00878089	0.00546344	0.016586
NOP7	ribosome AF	0.0201019	0.0233663	0.042554
NPL3	transcription	0.0607839	0.172567	0.128768
NSR1	ribosome AF	0.00139513	0.00164641	0
NUG1	ribosome AF	0.0270416	0.0214791	0.0269538
NUP116	other	0.00263523	0	0
PAB1	other	0.839926	1.12186	0.156254
PAL1	other	0.00410832	0	0.00117384
PAM1	other	0.0021167	0.000890748	0
PAN1	other	0.00383197	0	0
PAT1	other	0.00481	0.0158215	0
PBP1	other	0.0325843	0.0428038	0.0109943
PDA1	other	0.00460171	0.019514	0.00537693
PDB1	other	0.00837062	0.0229961	0.00481769
PDC1	other	0.116179	0.0381397	0.00279509
PFK1	other	0.0119008	0.0280069	0
PFK2	other	0.00160692	0.0107916	0
PGK1	other	0.137919	0.129946	0.00195147
PIL1	other	0.0187136	0.0172765	0.00150837
PMA1	other	0.0228706	0.0171847	0.00145302
PNO1	ribosome AF	0.00163635	0	0.000856273
PRP19	other	0.000991605	0.00331029	0.00212379
PRP43	ribosome AF	0.00214368	0.00578672	0.00532261
PRP8	other	0.00278203	0.00508463	0.000892137
PRT1	translation factor	0.0359206	0.0564679	0.0387689
PSA1	other	0.00776388	0.00558312	0
PSP2	other	0.00354424	0.00317802	0
PUF6	ribosome AF	0.00304699	0.00919695	0.0158553
PWP1	ribosome AF	0.0811118	0.114493	0.0145726
RAM1	other	0.0477435	0.0758549	0
RAM2	other	0.0126016	0.0255589	0
RAT1	transcription	0.00156733	0.00433146	0.00114631
REB1	other	0	0.00119236	0
REH1	ribosome AF	0.00195501	0.00474185	0.00813043
REI1	ribosome AF	0.37605	0.268002	0.327419
RFA1	other	0.00228916	0.00220507	0
RIM1	other	0.00825377	0.00991779	0.00204098
RIO2	other	0	0	0.000707296
RIX1	ribosome AF	0	0.00453407	0.0165034
RLI1	ribosome AF	0.0362263	0.0228438	0.0128716
RLP7	ribosome AF	0.00207203	0.000789174	0.0128627
RMD9	other	0.0069556	0.00975591	0.000740548
RPA135	transcription	0.0179445	0.0490103	0.0136484
RPA190	transcription	0.0610607	0.141927	0.0254449
RPA34	transcription	0.0033151	0.000937587	0.00310566
RPA43	transcription	0.00619086	0.0231599	0.00416722
RPA49	transcription	0.418207	0.176548	0.0272574
RPB2	transcription	0.0127759	0.0207864	0.00727631
RPC19	transcription	0.0142264	0.0296258	0.00563534
RPC40	transcription	0.0191235	0.022791	0.0043464
RPG1	translation factor	0.0462808	0.0600388	0.0369601
RPL1	60S r-protein	0.128941	0.111766	0.418121
RPL10	60S r-protein	0.0724824	0.0341048	1.43739
RPL11	60S r-protein	0.216198	0.0917055	0.709595
RPL12	60S r-protein	0.283888	0.171092	1.02704
RPL13	60S r-protein	0.0115557	0.0110293	2.43169
RPL14	60S r-protein	0	0.00402891	0.374817
RPL15	60S r-protein	0.28253	0.306277	1.58724
RPL16	60S r-protein	0.0761629	0.0315361	0.967325
RPL17	60S r-protein	0.0597608	0.026852	1.52698
RPL18	60S r-protein	0.394566	0.461402	2.01367
RPL19	60S r-protein	0.107604	0.167067	1.8851
RPL2	60S r-protein	0.0790814	0.080672	2.393
RPL20	60S r-protein	0.0656083	0.0167012	2.71756
RPL21	60S r-protein	0.128127	0.0399288	0.955234
RPL22	60S r-protein	0.181632	0.367452	0.472271
RPL23	60S r-protein	0.00913738	0.00290928	0.182014
RPL24	60S r-protein	0.110328	0.0741546	1.02205
RPL25	60S r-protein	0.0919256	0.0584002	0.266748
RPL26	60S r-protein	0.100483	0.0225245	0.277493
RPL27	60S r-protein	0.0182213	0.0102828	0.494448
RPL28	60S r-protein	0.0544774	0.0596909	1.21469
RPL3	60S r-protein	0.276749	0.264325	1.55212
RPL30	60S r-protein	0.220306	0.0617613	1.28731
RPL31	60S r-protein	0.0683245	0.0127491	0.184774
RPL32	60S r-protein	0.00959022	0.00135289	0.748234
RPL33	60S r-protein	0.0231001	0.0344429	0.576489
RPL34	60S r-protein	0.00363235	0.00981785	0.619042
RPL35	60S r-protein	0.00537933	0.0036047	0.379995
RPL36	60S r-protein	0.00962526	0.00644142	0.508012
RPL37	60S r-protein	0	0	0.0812819
RPL38	60S r-protein	0.0370514	0.0187959	0.0337628
RPL39	60S r-protein	0	0	0.0859175
RPL4	60S r-protein	0.328607	0.291382	3.73683
RPL43	60S r-protein	0.00202806	0.00166798	0.042202
RPL5	60S r-protein	0.742911	1.30077	3.36676
RPL6	60S r-protein	0.297622	0.147344	0.987549
RPL7	60S r-protein	0.115873	0.0316074	2.11144
RPL8	60S r-protein	0.28719	0.0383099	1.33806
RPL9	60S r-protein	0.232323	0.187959	0.739201
RPN1	other	0.00570447	0.00444375	0.00468376
RPN2	other	0	0	0.0011981
RPN3	other	0.00148719	0	0.00638023
RPN5	other	0.00412522	0.00288657	0.0193554
RPN9	other	0	0	0.00174581
RPO21	transcription	0.00470629	0.0124715	0.00540186
RPP0	60S r-protein	0.705213	1.35338	2.195
RPP1	60S r-protein	0.689315	1.14935	1.20104
RPP2	60S r-protein	1.44983	2.25514	2.59308
RPS0	40S r-protein	0.370383	0.485468	1.95421
RPS1	40S r-protein	0.0678331	0.0262208	1.10984
RPS10	40S r-protein	0.0734932	0.134285	0.300164
RPS11	40S r-protein	0.0831395	0.0716078	1.4394
RPS12	40S r-protein	0.149709	0.23863	1.03098
RPS13	40S r-protein	0.0110355	0.0171272	0.326274
RPS14	40S r-protein	0.0694693	0.0920904	0.985443
RPS15	40S r-protein	0.00388216	0.00472384	0.330225
RPS16	40S r-protein	0.0172929	0.0159212	0.111179
RPS17	40S r-protein	0.0341347	0.0405902	0.679944
RPS18	40S r-protein	0.0691479	0.047268	1.20978
RPS19	40S r-protein	0.182275	0.029379	0.595462
RPS2	40S r-protein	0.125508	0.105619	1.73866
RPS20	40S r-protein	4.01197	0.216766	0.627204
RPS21	40S r-protein	0.248843	0.302082	1.21157
RPS22	40S r-protein	0.0482051	0.0318172	0.164774
RPS23	40S r-protein	0.00279981	0.0287251	0.815275
RPS24	40S r-protein	0.00771912	0.0127592	0.460489
RPS25	40S r-protein	0.00130658	0.00239025	0.122689
RPS26	40S r-protein	0.00274577	0.00642513	0.906423
RPS27	40S r-protein	0.172552	0.0731329	0.303565
RPS28	40S r-protein	0.00375726	0.00347613	0.0514091
RPS29	40S r-protein	0.0025846	0	0.115931
RPS3	40S r-protein	0.768794	0.329005	3.10574
RPS30	40S r-protein	0	0	0.0785586
RPS31	40S r-protein	0.0503003	0.042594	0.0958285
RPS4	40S r-protein	0.0867315	0.0241379	0.501814
RPS5	40S r-protein	0.136404	0.058262	1.31789
RPS6	40S r-protein	0.517306	0.30724	5.11956
RPS7	40S r-protein	0.113565	0.139231	0.546562
RPS8	40S r-protein	0.164476	0.208807	1.64059
RPS9	40S r-protein	0.0897446	0.037076	1.28718
RPT5	other	0.00142132	0.0011278	0.00209701
RRB1	ribosome AF	0.0154509	0.0178458	0.00740875
RRP12	ribosome AF	0.00187924	0.00524701	0.00331958
RRP14	ribosome AF	0.00487289	0	0.0095888
RRP15	ribosome AF	0.00816785	0.00263412	0.00484053
RRP17	ribosome AF	0.00739399	0.00792259	0.00310678
RRP5	ribosome AF	0.0230992	0.0506045	0.0320321
RRS1	ribosome AF	0.00558841	0.00427421	0.0106997
RSP5	ribosome AF	0.00136763	0.00161741	0
RTG2	other	0.00301861	0.00594243	0.000335641
RTN1	other	0.00874182	0.00277453	0.000333201
RVB1	ribosome AF	0.00103269	0	0
RVS161	other	0.022141	0.00924187	0.00590209
RVS167	other	0.0227585	0.00862788	0.00559182
SAC6	other	0.00522553	0.00659862	0.00128456
SAH1	other	0.0929592	0.0389836	0.003223
SAM1	other	0.0132979	0.0177607	0.0106997
SAS10	ribosome AF	0.0274682	0.0217844	0.0133776
SBP1	translation factor	0.0333131	0.0776514	0.0292523
SCP160	translation factor	0.00723274	0.0532746	0.0226814
SDA1	ribosome AF	0.0634624	0.0532524	0.0149751
SET2	histone	0.00206738	0.00420092	0
SGN1	translation factor	0.0044642	0.00875078	0.00326742
SHM1	other	0.118281	0.205243	0.0329428
SHS1	cell division	0.50563	0.568307	0.0793399
SIP5	other	0.00338517	0.00381471	0
SIS1	other	0.0833514	0.099975	0.0331437
SKI3	other	0	0.000925939	0.00414245
SKP1	cell division	0.00283599	0.00235856	0
SLA1	cell division	0.00383355	0.00781228	0
SLA2	cell division	0.00100544	0.00430999	0
SNF2	transcription	0.00546981	0.00997431	0.00396008
SNU114	other	0.00262814	0.00305216	0.00158613
SPB1	ribosome AF	0.00105301	0	0.00544776
SPN1	histone	0.00564771	0	0.000574175
SPT5	transcription	0.0262463	0.0141742	0.00578118
SRO9	translation factor	0.0820201	0.08638	0.0746225
SRV2	other	0.00987226	0.042367	0
SSA1	other	0.185542	0.220601	0.0224128
SSA2	other	2.09033	2.69853	0.119467
SSB1	other	3.56727	4.32184	0.326564
SSC1	other	0.231903	0.212723	0.0115598
SSE1	other	0.070523	0.102685	0
SSZ1	other	0.173542	0.347144	0.658388
STE20	cell division	0.00480501	0	0.000881571
STI1	other	0.000825903	0	0
STM1	translation factor	1.52774	2.26607	3.364
SUB1	transcription	0.00592931	0.00899336	0.0130152
SUI2	translation factor	0.00399174	0.015513	0.00481055
SUI3	translation factor	0.00568896	0.00388109	0.0148583
SUP45	translation factor	0	0.00206127	0
SWI3	cell division	0.00153195	0	0
SYP1	other	0.016473	0.0136789	0.00576161
TCO89	other	0.122582	0.0704405	0.0115159
TCP1	other	0.00586283	0.000834951	0.00538303
TDH1	other	0.0336205	0.0225748	0.0114981
TEF1	translation factor	1.36211	1.39052	0.508808
TFB1	transcription	0.000787644	0.00176738	0.000634563
THO1	other	0.0639065	0.0846476	0.0283817
THO2	transcription	0	0	0.00305008
THS1	other	0.00232788	0.00237853	0
TIF1	translation factor	0.00543732	0.00278218	0
TIF3	translation factor	0.417979	0.503379	0.113016
TIF34	translation factor	0.00717081	0.02116	0.011847
TIF35	translation factor	0.0189667	0.0261758	0.0185809
TIF4631	translation factor	0.129931	0.235619	0.0453331
TIF4632	translation factor	0.0179498	0.0317333	0.012004
TIF6	ribosome AF	0.104968	0.0871944	0.333513
TMA46	translation factor	0.00616318	0.00659121	0.00594369
TPS2	other	0.000557808	0.0024301	0
TRX2	other	0.00323645	0.0022584	0
TSR1	ribosome AF	0.0118387	0.021183	0.0327353
TWF1	other	0.0103277	0.00363727	0
TY1	other	0.0270197	0.0245027	0.00716344
UBP3	other	0.00144112	0.00100027	0.000492007
UBR2	other	0.0148999	0.0301662	0.0568683
UGP1	other	0.00260177	0.00338679	0
URA2	other	0.0355107	0.0792234	0.0128813
URA7	other	0.000788476	0	0
UTP10	ribosome AF	0.00110652	0	0.00426686
UTP14	ribosome AF	0.00594534	0.00190918	0.00175786
UTP18	ribosome AF	0	0	0.00554159
UTP22	ribosome AF	0	0.00356126	0.0938344
UTP4	ribosome AF	0	0	0.00461203
UTP9	ribosome AF	0	0	0.00491754
VMA2	other	0.00681625	0.0058568	0.00130256
VMA4	other	0.0124921	0.00667389	0
VRP1	cell division	0	0.00384679	0
XRN1	ribosome AF	0.0033624	0.00918412	0.00728301
YAP1	other	0	0.00230652	0
YCR016w	other	0.00239847	0.00272024	0
YCR087C-A	other	0.0186549	0.024979	0
YDJ1	other	0.1756	0.263264	0.00181642
YEF3	translation factor	0.0202692	0.0113185	0.0108872
YGR054W	translation factor	0.0159256	0.0351833	0.0346624
YGR169C-A	other	0.0169732	0.0221546	0.00166946
YHB1	other	0.00556135	0	0.0673225
YHR020W	other	0.00610975	0.0134092	0.0808206
YHR097C	other	0.00749358	0.00207339	0
YRA1	other	0.00741974	0.0203953	0
YRA2	other	0.00871966	0.0120048	0
YTM1	ribosome AF	0.0060917	0	0.0690748
YVH1	ribosome AF	0.0141703	0.00798132	0.00170005
ZEO1	other	0.00521624	0.0010403	0.0108158
ZUO1	ribosome AF	0.0597617	0.165976	0.0430153
